# Supplementary material for: 6-Hy­droxy-1,2-dihydro-4H-pyrrolo­[3,2,1-ij]quinolin-4-one
Source: Acta Crystallogr Sect E Struct Rep Online. 2013 Feb 2;69(Pt 3):o340. doi: 10.1107/S1600536813003000 (PMC3588512; doi:10.1107/S1600536813003000)
Supplement: Supplementary file 1 [file e-69-0o340-sup1.cif]

##############################################################################
#                                                                            #
# This CIF contains the data in a paper accepted for publication in          #
# Acta Crystallographica Section E. It conforms to the requirements of       #
# Notes for Authors for Acta Crystallographica Section E, and has been       #
# peer reviewed under the auspices of the IUCr Commission on Journals.       #
#                                                                            #
# Full details of the Crystallographic Information File format               #
# are given in the paper "The Crystallographic Information File (CIF):       #
# a New Standard Archive File for Crystallography" by S. R. Hall, F. H.      #
# Allen and I. D. Brown [Acta Cryst. (1991), A47, 655-685].                  #
#                                                                            #
# The current version of the core CIF dictionary is obtainable from          #
# ftp://ftp.iucr.org/pub/cif_core.dic.                                       #
#                                                                            #
# Software is freely available for graphical display of the structure(s)     #
# in this CIF. For information consult the CIF software page                 #
# http://www.iucr.org/resources/cif/software.                                #
#                                                                            #
# This file may be used for bona fide research purposes within the           #
# scientific community so long as proper attribution is given to the journal # 
# article from which it was obtained.                                        #
#                                                                            #
##############################################################################
data_I
_audit_creation_method     'SHELXL97'
_chemical_name_systematic
;
6-Hydroxy-1,2-dihydro-4<i>H</i>-pyrrolo[3,2,1-<i>ij</i>]quinolin-4-one
;
_chemical_name_common     ?
_chemical_formula_moiety     'C11 H9 N O2'
_chemical_formula_sum     'C11 H9 N O2'
_chemical_formula_iupac     'C11 H9 N O2'
_chemical_formula_weight     187.19
_chemical_melting_point_gt     577
_chemical_melting_point_lt     579
_symmetry_cell_setting     monoclinic
_symmetry_space_group_name_H-M     'P 21/c'
_symmetry_space_group_name_Hall     '-P 2ybc'
loop_
    _symmetry_equiv_pos_as_xyz
    'x, y, z'
    '-x, y+1/2, -z+1/2'
    '-x, -y, -z'
    'x, -y-1/2, z-1/2'
_cell_length_a     7.9987(3)
_cell_length_b     7.6297(2)
_cell_length_c     14.3500(4)
_cell_angle_alpha     90.00
_cell_angle_beta     101.386(3)
_cell_angle_gamma     90.00
_cell_volume     858.51(5)
_cell_formula_units_Z     4
_cell_measurement_reflns_used     2056
_cell_measurement_theta_min     3.03
_cell_measurement_theta_max     30.00
_cell_measurement_temperature     295(2)
_exptl_crystal_description     prism
_exptl_crystal_colour     colourless
_exptl_crystal_size_max     0.20
_exptl_crystal_size_mid     0.10
_exptl_crystal_size_min     0.10
_exptl_crystal_density_diffrn     1.448
_exptl_crystal_density_meas     ?
_exptl_crystal_density_method     'not measured'
_exptl_crystal_F_000     392
_exptl_absorpt_coefficient_mu     0.101
_exptl_absorpt_correction_type     multi-scan
_exptl_absorpt_process_details
;
(<i>CrysAlis RED</i>; Agilent, 2011)
;
_exptl_absorpt_correction_T_min     0.98259
_exptl_absorpt_correction_T_max     1.00000
_exptl_special_details
;
 <i>CrysAlis RED</i> (Agilent Technologies, 2011). Empirical absorption
 correction using spherical harmonics, implemented in <i>SCALE3 ABSPACK</i>
 scaling algorithm.
;
_diffrn_ambient_temperature     295(2)
_diffrn_radiation_type     'Mo K\a'
_diffrn_radiation_wavelength     0.71073
_diffrn_radiation_source     'Enhance (Mo) X--ray Source '
_diffrn_radiation_monochromator     'graphite'
_diffrn_measurement_device_type     'Agilent Xcalibur Sapphire3 CCD'
_diffrn_measurement_method     '\w scans'
_diffrn_detector_area_resol_mean     16.1827
_diffrn_reflns_number     7610
_diffrn_reflns_av_R_equivalents     0.0228
_diffrn_reflns_av_sigmaI/netI     0.0239
_diffrn_reflns_theta_min     3.04
_diffrn_reflns_theta_max     30.00
_diffrn_reflns_theta_full     29.99
_diffrn_measured_fraction_theta_max     0.999
_diffrn_measured_fraction_theta_full     0.999
_diffrn_reflns_limit_h_min     -10
_diffrn_reflns_limit_h_max     11
_diffrn_reflns_limit_k_min     -10
_diffrn_reflns_limit_k_max     10
_diffrn_reflns_limit_l_min     -20
_diffrn_reflns_limit_l_max     19
_diffrn_standards_number     ?
_diffrn_standards_interval_count     ?
_diffrn_standards_interval_time     ?
_diffrn_standards_decay_%     ?
_refine_special_details
;
Refinement of <i>F</i>^2^ against ALL reflections. The weighted <i>R</i>--factor
w<i>R</i>and goodness of fit <i>S</i> are based on <i>F</i>^2^, conventional
<i>R</i>--factors <i>R</i> are based on <i>F</i>, with <i>F</i> set to zero
for negative <i>F</i>^2^. The threshold expression of <i>F</i>^2^ >
2\s(<i>F</i>^2^) is used only for calculating <i>R</i>--factors(gt)
<i>etc</i>. and is not relevant to the choice of reflections for refinement.
<i>R</i>--factors based on <i>F</i>^2^ are statistically about twice as large
as those based on <i>F</i>, and <i>R</i>--factors based on ALL data will be
even larger.
;
_reflns_number_total     2501
_reflns_number_gt     1806
_reflns_threshold_expression     I>2\s(I)
_refine_ls_structure_factor_coef     Fsqd
_refine_ls_matrix_type     full
_refine_ls_R_factor_all     0.0637
_refine_ls_R_factor_gt     0.0435
_refine_ls_wR_factor_gt     0.1121
_refine_ls_wR_factor_ref     0.1251
_refine_ls_goodness_of_fit_ref     1.066
_refine_ls_restrained_S_all     1.066
_refine_ls_number_reflns     2501
_refine_ls_number_parameters     131
_refine_ls_number_restraints     0
_refine_ls_hydrogen_treatment     mixed
_refine_ls_weighting_scheme     calc
_refine_ls_weighting_details
         'calc w=1/[\s^2^(Fo^2^)+(0.0595P)^2^+0.0832P] where P=(Fo^2^+2Fc^2^)/3'
_atom_sites_solution_hydrogens     geom
_atom_sites_solution_primary     direct
_atom_sites_solution_secondary     difmap
_refine_ls_shift/su_max     0.000
_refine_ls_shift/su_mean     0.000
_refine_diff_density_max     0.232
_refine_diff_density_min     -0.147
_refine_ls_extinction_method     'none'
_refine_ls_extinction_coef     ?
loop_
    _atom_type_symbol
    _atom_type_description
    _atom_type_scat_dispersion_real
    _atom_type_scat_dispersion_imag
    _atom_type_scat_source
    'C' 'C' 0.0033 0.0016
                         'International Tables Vol C Tables 4.2.6.8 and 6.1.1.4'
    'H' 'H' 0.0000 0.0000
                         'International Tables Vol C Tables 4.2.6.8 and 6.1.1.4'
    'N' 'N' 0.0061 0.0033
                         'International Tables Vol C Tables 4.2.6.8 and 6.1.1.4'
    'O' 'O' 0.0106 0.0060
                         'International Tables Vol C Tables 4.2.6.8 and 6.1.1.4'
_computing_data_collection     '<i>CrysAlis CCD</i> (Agilent, 2011)'
_computing_cell_refinement     '<i>CrysAlis CCD</i> (Agilent, 2011)'
_computing_data_reduction     '<i>CrysAlis RED</i> (Agilent, 2011)'
_computing_structure_solution     '<i>SHELXS97</i> (Sheldrick, 2008)'
_computing_structure_refinement     '<i>SHELXL97</i> (Sheldrick, 2008)'
_computing_molecular_graphics     '<i>ORTEP-3 for Windows</i> (Farrugia, 2012)'
_computing_publication_material     '<i>WinGX</i> (Farrugia, 2012)'
loop_
    _atom_site_type_symbol
    _atom_site_label
    _atom_site_fract_x
    _atom_site_fract_y
    _atom_site_fract_z
    _atom_site_U_iso_or_equiv
    _atom_site_adp_type
    _atom_site_calc_flag
    _atom_site_refinement_flags
    _atom_site_occupancy
    _atom_site_symmetry_multiplicity
    _atom_site_disorder_assembly
    _atom_site_disorder_group
    O O1 0.20058(12) 0.29009(13) 0.28449(6) 0.0523(3) Uani d . 1 1 . .
    O O2 -0.01907(13) 0.82083(12) 0.38558(7) 0.0489(3) Uani d . 1 1 . .
    H H2 -0.093(3) 0.819(3) 0.3132(16) 0.101(7) Uiso d . 1 1 . .
    N N1 0.26368(13) 0.36896(13) 0.43936(7) 0.0369(2) Uani d . 1 1 . .
    C C1 0.25940(14) 0.48889(16) 0.51022(8) 0.0345(3) Uani d . 1 1 . .
    C C2 0.35421(15) 0.43260(18) 0.59709(8) 0.0407(3) Uani d . 1 1 . .
    C C3 0.36190(17) 0.5414(2) 0.67396(9) 0.0507(4) Uani d . 1 1 . .
    H H3 0.4236 0.5086 0.7333 0.061 Uiso calc R 1 1 . .
    C C4 0.27589(18) 0.7023(2) 0.66225(10) 0.0519(4) Uani d . 1 1 . .
    H H4 0.2836 0.7763 0.7144 0.062 Uiso calc R 1 1 . .
    C C5 0.18033(17) 0.75496(18) 0.57616(9) 0.0439(3) Uani d . 1 1 . .
    H H5 0.1230 0.8617 0.5709 0.053 Uiso calc R 1 1 . .
    C C6 0.17035(15) 0.64553(16) 0.49625(8) 0.0354(3) Uani d . 1 1 . .
    C C7 0.07582(15) 0.67526(15) 0.40090(8) 0.0362(3) Uani d . 1 1 . .
    C C8 0.08626(15) 0.55614(16) 0.33158(8) 0.0391(3) Uani d . 1 1 . .
    H H8 0.0262 0.5785 0.2704 0.047 Uiso calc R 1 1 . .
    C C9 0.18435(15) 0.39879(16) 0.34778(8) 0.0379(3) Uani d . 1 1 . .
    C C10 0.36451(18) 0.21387(18) 0.47642(10) 0.0479(3) Uani d . 1 1 . .
    H H10B 0.4609 0.1991 0.4454 0.057 Uiso calc R 1 1 . .
    H H10A 0.2951 0.1087 0.4670 0.057 Uiso calc R 1 1 . .
    C C11 0.42503(18) 0.25294(19) 0.58354(10) 0.0487(3) Uani d . 1 1 . .
    H H11B 0.3808 0.1665 0.6219 0.058 Uiso calc R 1 1 . .
    H H11A 0.5486 0.2530 0.6007 0.058 Uiso calc R 1 1 . .
loop_
    _atom_site_aniso_label
    _atom_site_aniso_U_11
    _atom_site_aniso_U_22
    _atom_site_aniso_U_33
    _atom_site_aniso_U_12
    _atom_site_aniso_U_13
    _atom_site_aniso_U_23
    O1 0.0555(6) 0.0572(6) 0.0394(5) 0.0028(5) -0.0024(4) -0.0165(4)
    O2 0.0565(6) 0.0446(5) 0.0426(5) 0.0102(4) 0.0021(4) 0.0046(4)
    N1 0.0369(5) 0.0396(5) 0.0321(5) 0.0004(4) 0.0017(4) -0.0005(4)
    C1 0.0318(5) 0.0421(6) 0.0288(5) -0.0053(5) 0.0044(4) 0.0008(4)
    C2 0.0345(6) 0.0538(7) 0.0320(6) -0.0018(5) 0.0020(5) 0.0062(5)
    C3 0.0463(7) 0.0741(10) 0.0284(6) -0.0025(7) -0.0008(5) 0.0013(6)
    C4 0.0527(8) 0.0683(9) 0.0339(7) -0.0054(7) 0.0063(6) -0.0129(6)
    C5 0.0445(7) 0.0480(7) 0.0394(7) -0.0032(6) 0.0087(5) -0.0069(5)
    C6 0.0343(6) 0.0409(6) 0.0304(5) -0.0046(5) 0.0050(4) -0.0002(5)
    C7 0.0351(6) 0.0394(6) 0.0332(6) -0.0019(5) 0.0043(4) 0.0043(5)
    C8 0.0388(6) 0.0462(7) 0.0292(6) -0.0026(5) -0.0007(5) 0.0020(5)
    C9 0.0350(6) 0.0451(6) 0.0315(6) -0.0054(5) 0.0015(5) -0.0041(5)
    C10 0.0469(7) 0.0455(7) 0.0485(8) 0.0067(6) 0.0029(6) 0.0036(6)
    C11 0.0417(7) 0.0592(8) 0.0429(7) 0.0056(6) 0.0025(6) 0.0124(6)
_geom_special_details
;
All s.u.'s (except the s.u. in the dihedral angle between two l.s. planes) are
estimated using the full covariance matrix. The cell s.u.'s are taken into
account individually in the estimation of s.u.'s in distances, angles and
torsion angles; correlations between s.u.'s in cell parameters are only used
when they are defined by crystal symmetry. An approximate (isotropic)
treatment of cell s.u.'s is used for estimating s.u.'s involving l.s. planes.
;
loop_
    _geom_bond_atom_site_label_1
    _geom_bond_atom_site_label_2
    _geom_bond_site_symmetry_2
    _geom_bond_distance
    _geom_bond_publ_flag
    O1 C9 . 1.2555(14) ?
    O2 C7 . 1.3387(15) ?
    O2 H2 . 1.09(2) ?
    N1 C9 . 1.3610(15) ?
    N1 C1 . 1.3733(15) ?
    N1 C10 . 1.4711(16) ?
    C1 C6 . 1.3855(17) ?
    C1 C2 . 1.3930(16) ?
    C2 C3 . 1.3721(19) ?
    C2 C11 . 1.5104(19) ?
    C3 C4 . 1.401(2) ?
    C3 H3 . 0.9300 ?
    C4 C5 . 1.3780(19) ?
    C4 H4 . 0.9300 ?
    C5 C6 . 1.4079(18) ?
    C5 H5 . 0.9300 ?
    C6 C7 . 1.4445(16) ?
    C7 C8 . 1.3622(17) ?
    C8 C9 . 1.4279(17) ?
    C8 H8 . 0.9300 ?
    C10 C11 . 1.547(2) ?
    C10 H10B . 0.9700 ?
    C10 H10A . 0.9700 ?
    C11 H11B . 0.9700 ?
    C11 H11A . 0.9700 ?
loop_
    _geom_angle_atom_site_label_1
    _geom_angle_atom_site_label_2
    _geom_angle_atom_site_label_3
    _geom_angle_site_symmetry_1
    _geom_angle_site_symmetry_3
    _geom_angle
    _geom_angle_publ_flag
    C7 O2 H2 . . 109.2(11) ?
    C9 N1 C1 . . 121.90(10) ?
    C9 N1 C10 . . 126.97(11) ?
    C1 N1 C10 . . 111.12(10) ?
    N1 C1 C6 . . 123.70(10) ?
    N1 C1 C2 . . 111.62(11) ?
    C6 C1 C2 . . 124.68(11) ?
    C3 C2 C1 . . 117.58(13) ?
    C3 C2 C11 . . 133.96(12) ?
    C1 C2 C11 . . 108.44(11) ?
    C2 C3 C4 . . 119.38(12) ?
    C2 C3 H3 . . 120.3 ?
    C4 C3 H3 . . 120.3 ?
    C5 C4 C3 . . 122.35(13) ?
    C5 C4 H4 . . 118.8 ?
    C3 C4 H4 . . 118.8 ?
    C4 C5 C6 . . 119.32(13) ?
    C4 C5 H5 . . 120.3 ?
    C6 C5 H5 . . 120.3 ?
    C1 C6 C5 . . 116.67(11) ?
    C1 C6 C7 . . 115.50(10) ?
    C5 C6 C7 . . 127.82(12) ?
    O2 C7 C8 . . 123.24(11) ?
    O2 C7 C6 . . 117.37(11) ?
    C8 C7 C6 . . 119.40(11) ?
    C7 C8 C9 . . 123.57(10) ?
    C7 C8 H8 . . 118.2 ?
    C9 C8 H8 . . 118.2 ?
    O1 C9 N1 . . 119.54(11) ?
    O1 C9 C8 . . 124.72(11) ?
    N1 C9 C8 . . 115.74(11) ?
    N1 C10 C11 . . 104.24(10) ?
    N1 C10 H10B . . 110.9 ?
    C11 C10 H10B . . 110.9 ?
    N1 C10 H10A . . 110.9 ?
    C11 C10 H10A . . 110.9 ?
    H10B C10 H10A . . 108.9 ?
    C2 C11 C10 . . 104.54(10) ?
    C2 C11 H11B . . 110.8 ?
    C10 C11 H11B . . 110.8 ?
    C2 C11 H11A . . 110.8 ?
    C10 C11 H11A . . 110.8 ?
    H11B C11 H11A . . 108.9 ?
loop_
    _geom_torsion_atom_site_label_1
    _geom_torsion_atom_site_label_2
    _geom_torsion_atom_site_label_3
    _geom_torsion_atom_site_label_4
    _geom_torsion_site_symmetry_1
    _geom_torsion_site_symmetry_2
    _geom_torsion_site_symmetry_3
    _geom_torsion_site_symmetry_4
    _geom_torsion
    _geom_torsion_publ_flag
    C9 N1 C1 C6 . . . . 2.51(18) ?
    C10 N1 C1 C6 . . . . -178.40(11) ?
    C9 N1 C1 C2 . . . . -177.90(11) ?
    C10 N1 C1 C2 . . . . 1.20(15) ?
    N1 C1 C2 C3 . . . . 179.39(11) ?
    C6 C1 C2 C3 . . . . -1.01(19) ?
    N1 C1 C2 C11 . . . . -1.98(14) ?
    C6 C1 C2 C11 . . . . 177.61(11) ?
    C1 C2 C3 C4 . . . . -0.2(2) ?
    C11 C2 C3 C4 . . . . -178.33(14) ?
    C2 C3 C4 C5 . . . . 1.2(2) ?
    C3 C4 C5 C6 . . . . -1.2(2) ?
    N1 C1 C6 C5 . . . . -179.39(11) ?
    C2 C1 C6 C5 . . . . 1.07(18) ?
    N1 C1 C6 C7 . . . . 1.52(17) ?
    C2 C1 C6 C7 . . . . -178.02(11) ?
    C4 C5 C6 C1 . . . . 0.04(18) ?
    C4 C5 C6 C7 . . . . 179.00(12) ?
    C1 C6 C7 O2 . . . . 176.62(10) ?
    C5 C6 C7 O2 . . . . -2.35(19) ?
    C1 C6 C7 C8 . . . . -3.23(17) ?
    C5 C6 C7 C8 . . . . 177.81(12) ?
    O2 C7 C8 C9 . . . . -178.65(11) ?
    C6 C7 C8 C9 . . . . 1.18(19) ?
    C1 N1 C9 O1 . . . . 175.65(11) ?
    C10 N1 C9 O1 . . . . -3.3(2) ?
    C1 N1 C9 C8 . . . . -4.50(17) ?
    C10 N1 C9 C8 . . . . 176.56(11) ?
    C7 C8 C9 O1 . . . . -177.46(12) ?
    C7 C8 C9 N1 . . . . 2.70(18) ?
    C9 N1 C10 C11 . . . . 179.12(11) ?
    C1 N1 C10 C11 . . . . 0.08(15) ?
    C3 C2 C11 C10 . . . . -179.78(15) ?
    C1 C2 C11 C10 . . . . 1.92(14) ?
    N1 C10 C11 C2 . . . . -1.19(14) ?
loop_
    _geom_hbond_atom_site_label_D
    _geom_hbond_atom_site_label_H
    _geom_hbond_atom_site_label_A
    _geom_hbond_site_symmetry_A
    _geom_hbond_distance_DH
    _geom_hbond_distance_HA
    _geom_hbond_distance_DA
    _geom_hbond_angle_DHA
    O2 H2 O1 2 1.09(2) 1.51(2) 2.5922(13) 172.0(19)
_iucr_refine_instructions_details
;
TITL  UKR135 in P 21/c
CELL  0.71073   7.9987  7.6297  14.3500  90.0  101.386 90.0
ZERR  4         0.0003  0.0002   0.0004   0.0    0.003  0.0
LATT    1
SYMM  -X, Y+1/2, -Z+1/2
SFAC  C    H    N    O
UNIT  44   36   4    8
TEMP    22
SIZE  .1 .1 .1
ACTA
L.S. 40
FMAP 2
HTAB O2 O1_$1
EQIV $1 -x, y+1/2, -z+1/2
CONF
PLAN 20
BOND $H
WGHT    0.059500    0.083200
FVAR       6.56028
O1    4    0.200590    0.290076    0.284493    11.00000    0.05576    0.05737 =
         0.03937   -0.01650   -0.00241    0.00276
O2    4   -0.019078    0.820841    0.385571    11.00000    0.05665    0.04464 =
         0.04270    0.00458    0.00220    0.01027
H2    2   -0.093156    0.818893    0.312869    11.00000    0.10134
N1    3    0.263682    0.368965    0.439363    11.00000    0.03723    0.03971 =
         0.03206   -0.00050    0.00168    0.00045
C1    1    0.259390    0.488864    0.510235    11.00000    0.03185    0.04222 =
         0.02891    0.00086    0.00429   -0.00519
C2    1    0.354224    0.432586    0.597111    11.00000    0.03474    0.05383 =
         0.03192    0.00613    0.00196   -0.00178
C3    1    0.361903    0.541409    0.673983    11.00000    0.04679    0.07408 =
         0.02843    0.00111   -0.00092   -0.00253
AFIX  43
H3    2    0.423602    0.508653    0.733310    11.00000   -1.20000
AFIX   0
C4    1    0.275904    0.702348    0.662246    11.00000    0.05248    0.06857 =
         0.03396   -0.01305    0.00624   -0.00531
AFIX  43
H4    2    0.283624    0.776318    0.714434    11.00000   -1.20000
AFIX   0
C5    1    0.180313    0.754951    0.576165    11.00000    0.04497    0.04811 =
         0.03941   -0.00692    0.00876   -0.00316
AFIX  43
H5    2    0.122960    0.861625    0.570907    11.00000   -1.20000
AFIX   0
C6    1    0.170366    0.645534    0.496251    11.00000    0.03467    0.04089 =
         0.03049   -0.00032    0.00493   -0.00444
C7    1    0.075821    0.675244    0.400918    11.00000    0.03545    0.03946 =
         0.03321    0.00424    0.00424   -0.00184
C8    1    0.086267    0.556150    0.331569    11.00000    0.03905    0.04637 =
         0.02923    0.00207   -0.00080   -0.00248
AFIX  43
H8    2    0.026281    0.578563    0.270345    11.00000   -1.20000
AFIX   0
C9    1    0.184318    0.398771    0.347780    11.00000    0.03530    0.04509 =
         0.03138   -0.00414    0.00152   -0.00534
C10   1    0.364467    0.213856    0.476431    11.00000    0.04692    0.04568 =
         0.04852    0.00359    0.00283    0.00672
AFIX  23
H10B  2    0.460878    0.198981    0.445431    11.00000   -1.20000
H10A  2    0.294997    0.108717    0.466980    11.00000   -1.20000
AFIX   0
C11   1    0.425054    0.252936    0.583546    11.00000    0.04179    0.05920 =
         0.04301    0.01244    0.00260    0.00574
AFIX  23
H11B  2    0.380851    0.166483    0.621959    11.00000   -1.20000
H11A  2    0.548587    0.253044    0.600688    11.00000   -1.20000
HKLF 4
REM   UKR135 in P 21/c
REM R1 =  0.0449 for   1887 Fo > 4sig(Fo)  and  0.0705 for all   2744 data
REM    131 parameters refined using      0 restraints
END
WGHT      0.0580      0.0876
REM Highest difference peak  0.231, deepest hole -0.159, 1-sigma level  0.039
Q1    1   0.3107  0.4577  0.5572  11.00000  0.05    0.23
Q2    1   0.1288  0.6754  0.4531  11.00000  0.05    0.20
Q3    1   0.2013  0.5596  0.5017  11.00000  0.05    0.19
Q4    1   0.1494  0.4937  0.3353  11.00000  0.05    0.18
Q5    1   0.2382  0.5760  0.4965  11.00000  0.05    0.18
Q6    1   0.1670  0.6837  0.5401  11.00000  0.05    0.18
Q7    1   0.1101  0.6390  0.3629  11.00000  0.05    0.18
Q8    1   0.3958  0.2226  0.5354  11.00000  0.05    0.18
Q9    1   0.4168  0.3588  0.5979  11.00000  0.05    0.17
Q10   1   0.2564  0.4391  0.4758  11.00000  0.05    0.16
Q11   1   0.2130  0.7074  0.6166  11.00000  0.05    0.16
Q12   1   0.2158  0.3831  0.4003  11.00000  0.05    0.16
Q13   1   0.3087  0.2928  0.4486  11.00000  0.05    0.15
Q14   1   0.3655  0.4935  0.6277  11.00000  0.05    0.14
Q15   1   0.3295  0.4770  0.6384  11.00000  0.05    0.14
Q16   1   0.2766  0.5287  0.5082  11.00000  0.05    0.13
Q17   1  -0.0251  0.5437  0.2538  11.00000  0.05    0.13
Q18   1   0.0213  0.8993  0.4358  11.00000  0.05    0.12
Q19   1   0.3984  0.1201  0.4197  11.00000  0.05    0.12
Q20   1   0.0150  0.5009  0.2609  11.00000  0.05    0.12
;
data_global
_journal_date_recd_electronic     2013-01-28
_journal_date_accepted     2013-01-29
_journal_name_full     'Acta Crystallographica, Section E'
_journal_year     2013
_journal_volume     69
_journal_issue      3
_journal_page_first     o340
_journal_page_last     o340
_journal_paper_category     QO
_journal_paper_doi     10.1107/S1600536813003000
_journal_coeditor_code     YK2087
_publ_contact_author_name     'Dr Victor B. Rybakov'
_publ_contact_author_address
;
Department of Chemistry
Moscow State University
Moscow 119992
Russian Federation
;
_publ_contact_author_email     'rybakov20021@yandex.ru'
_publ_contact_author_fax     '7-(495)-939-08-98'
_publ_contact_author_phone     '7-(495)-939-36-54'
_publ_section_title
;
6-Hydroxy-1,2-dihydro-4<i>H</i>-pyrrolo[3,2,1-<i>ij</i>]quinolin-4-one
;
loop_
    _publ_author_name
    _publ_author_address
    'Victor B. Rybakov'
;    Department of Chemistry
     Moscow State University
     Moscow 119992
     Russian Federation
;
    'Svitlana V. Shishkina'
;    STC "Institute for Single Crystals"
     National Academy of Sciences of Ukraine
     60 Lenina ave.
     Kharkiv 61001
     Ukraine
;
    'Igor V. Ukrainets'
;    National University of Pharmacy
     4 Blyukhera St.
     Kharkiv 61002
     Ukraine
;
    'Olga V. Gorokhova'
;    National University of Pharmacy
     4 Blyukhera St.
     Kharkiv 61002
     Ukraine
;
    'Xeniya V. Andreeva'
;    National University of Pharmacy
     4 Blyukhera St.
     Kharkiv 61002
     Ukraine
;
