# Supplementary material for: 6-Hy­droxy-1,2-dihydro-4H-pyrrolo­[3,2,1-ij]quinolin-4-one
Source: Acta Crystallogr Sect E Struct Rep Online. 2013 Feb 2;69(Pt 3):o340. doi: 10.1107/S1600536813003000 (PMC3588512; doi:10.1107/S1600536813003000)
Supplement: Supplementary file 2 [file e-69-0o340-Isup2.hkl]

# 
# h,k,l, Fc-squared, Fo-squared, sigma(Fo-squared) and status flag 
# 
data_I
_shelx_title '  UKR135 in P 21/c' 
_shelx_refln_list_code          4 
_shelx_F_calc_maximum      153.73 
_exptl_crystal_F_000       392.00 
_reflns_d_resolution_high  0.7109 
 
loop_ 
 _symmetry_equiv_pos_as_xyz 
 'x, y, z' 
 '-x, y+1/2, -z+1/2' 
 '-x, -y, -z' 
 'x, -y-1/2, z-1/2' 
 
_cell_length_a     7.9987 
_cell_length_b     7.6297 
_cell_length_c    14.3500 
_cell_angle_alpha  90.000 
_cell_angle_beta  101.386 
_cell_angle_gamma  90.000 
 
_shelx_F_squared_multiplier     1.000 
 
loop_ 
 _refln_index_h 
 _refln_index_k 
 _refln_index_l 
 _refln_F_squared_calc 
 _refln_F_squared_meas 
 _refln_F_squared_sigma 
 _refln_observed_status 
   2   0   0     3628.99     3733.46     10.72 o 
   3   0   0      122.06      131.66      2.52 o 
   4   0   0        2.66        1.66      0.53 o 
   5   0   0      484.71      491.71      6.35 o 
   6   0   0        0.23        1.13      0.70 o 
   7   0   0       44.82       48.94      2.48 o 
   8   0   0        4.69        5.79      1.12 o 
   9   0   0       59.85       62.85      5.29 o 
  10   0   0        8.15       10.24      2.57 o 
  11   0   0      128.40      138.13      9.04 o 
   1   1   0      534.76      543.41      6.13 o 
   2   1   0     2157.45     2242.25     15.89 o 
   3   1   0        0.18        0.53      0.28 o 
   4   1   0      195.89      188.16      2.40 o 
   5   1   0       33.38       31.27      1.16 o 
   6   1   0      152.11      160.69      2.84 o 
   7   1   0        0.52        0.43      0.47 o 
   8   1   0        0.04        0.14      0.72 o 
   9   1   0       21.89       19.02      1.65 o 
  10   1   0       28.41       31.87      2.99 o 
   0   2   0     4012.06     3828.65     24.56 o 
   1   2   0      175.86      169.67      1.33 o 
   2   2   0        8.28        6.77      0.43 o 
   3   2   0      309.04      349.25      2.87 o 
   4   2   0       82.25       76.71      1.47 o 
   5   2   0      344.17      354.56      3.81 o 
   6   2   0       17.35       17.40      1.36 o 
   7   2   0       27.88       28.39      1.85 o 
   8   2   0       72.85       74.41      3.57 o 
   9   2   0        2.37        1.58      0.75 o 
  10   2   0       10.15        7.13      1.61 o 
   1   3   0      116.11      129.71      1.19 o 
   2   3   0        9.53        6.27      0.29 o 
   3   3   0     1078.04     1178.35      5.74 o 
   4   3   0        5.65        4.52      0.47 o 
   5   3   0        2.74        1.91      0.40 o 
   6   3   0       28.88       29.52      1.72 o 
   7   3   0        7.14        5.69      1.27 o 
   8   3   0       12.02        9.52      1.21 o 
   9   3   0        4.42        3.80      1.05 o 
  10   3   0       13.40       10.67      1.24 o 
   0   4   0      159.50      153.86      2.00 o 
   1   4   0      404.62      419.14      2.67 o 
   2   4   0        0.12       -0.10      0.20 o 
   3   4   0        0.51        1.58      0.36 o 
   4   4   0       22.37       19.19      0.94 o 
   5   4   0       22.06       24.28      2.52 o 
   6   4   0       29.63       26.65      2.09 o 
   7   4   0        1.63        1.84      0.86 o 
   8   4   0        1.32        1.39      1.01 o 
   9   4   0        3.09        2.55      0.92 o 
  10   4   0        0.53        0.16      0.91 o 
   1   5   0        0.09        0.46      0.22 o 
   2   5   0       20.66       20.58      0.76 o 
   3   5   0       44.65       49.93      1.67 o 
   4   5   0       42.96       35.49      1.84 o 
   5   5   0       22.52       24.18      1.59 o 
   6   5   0        0.30        0.83      0.70 o 
   7   5   0        4.29        3.05      0.78 o 
   8   5   0        0.53        0.22      0.64 o 
   9   5   0        0.92        0.58      0.67 o 
   0   6   0        4.55        5.05      0.52 o 
   1   6   0      133.24      140.73      1.71 o 
   2   6   0        9.73        8.85      0.71 o 
   3   6   0       51.73       51.59      2.06 o 
   4   6   0      112.47       96.11      3.01 o 
   5   6   0       25.83       23.78      1.63 o 
   6   6   0       12.26        7.08      1.00 o 
   7   6   0        7.57        6.72      0.93 o 
   8   6   0       14.48       14.66      1.41 o 
   9   6   0        1.16        0.98      1.39 o 
   1   7   0       30.19       30.49      1.11 o 
   2   7   0        0.04        0.29      1.01 o 
   3   7   0       30.56       31.15      1.95 o 
   4   7   0        1.40       -0.60      0.92 o 
   5   7   0        1.93        1.71      1.03 o 
   6   7   0        1.37        1.08      2.57 o 
   7   7   0        7.64        5.32      1.29 o 
   8   7   0        1.76        3.13      2.52 o 
   0   8   0        1.91        1.25      0.81 o 
   1   8   0       28.57       31.55      1.90 o 
   2   8   0       84.89       89.09      3.33 o 
   3   8   0       66.41       64.35      3.57 o 
   4   8   0       16.13       15.97      2.08 o 
   5   8   0       10.15        9.70      1.67 o 
   6   8   0        1.65        0.80      1.25 o 
   7   8   0       21.33       26.78      2.93 o 
   1   9   0        4.11        2.91      0.83 o 
   2   9   0       10.82       10.53      1.87 o 
   3   9   0        3.24        3.03      0.97 o 
   4   9   0       15.09       14.11      1.99 o 
   5   9   0       41.01       50.68      3.75 o 
   6   9   0       18.98       21.98      2.69 o 
   0  10   0        0.74        0.62      1.58 o 
   1  10   0        0.10       -0.96      0.96 o 
   2  10   0        2.45        3.26      1.01 o 
   3  10   0        1.43        1.11      1.73 o 
   4  10   0        6.28        7.93      1.71 o 
 -11   1   1       22.21       19.88      2.61 o 
 -10   1   1        5.42        5.27      1.41 o 
  -9   1   1        2.37        1.25      0.80 o 
  -8   1   1        0.78        0.42      0.73 o 
  -7   1   1       31.86       32.42      1.42 o 
  -6   1   1       41.94       38.46      1.41 o 
  -5   1   1      267.81      283.81      3.32 o 
  -4   1   1        8.71        8.85      1.04 o 
  -3   1   1       16.59       16.84      0.64 o 
  -2   1   1    10525.19    10811.43     60.28 o 
  -1   1   1       86.24      100.15      1.27 o 
   0   1   1     7538.46     7038.55    136.08 o 
   1   1   1      105.42       86.49      1.09 o 
   2   1   1       91.84       79.30      1.79 o 
   3   1   1        2.07        3.15      0.38 o 
   4   1   1        5.85        6.56      0.61 o 
   5   1   1       48.57       48.77      1.64 o 
   6   1   1       41.64       41.04      1.48 o 
   7   1   1        3.61        3.31      0.61 o 
   8   1   1        4.11        3.22      0.85 o 
   9   1   1      111.97      115.75      3.91 o 
  10   1   1       23.25       21.09      2.46 o 
 -10   2   1        4.04        3.38      1.09 o 
  -9   2   1        1.15        0.14      0.72 o 
  -8   2   1        0.22        1.96      0.87 o 
  -7   2   1        0.04        0.56      1.12 o 
  -6   2   1        8.29        8.43      1.38 o 
  -5   2   1      296.24      311.98      3.18 o 
  -4   2   1       98.33      116.02      1.84 o 
  -3   2   1      994.70     1025.51      8.24 o 
  -2   2   1     1550.68     1578.75      6.62 o 
  -1   2   1       20.49       17.88      0.48 o 
   0   2   1     1011.09      977.96      4.89 o 
   1   2   1        0.09        1.62      0.26 o 
   2   2   1       79.65       63.84      2.35 o 
   3   2   1      533.30      542.95      3.55 o 
   4   2   1      474.53      481.91      3.68 o 
   5   2   1      135.27      129.61      3.05 o 
   6   2   1      112.84      111.94      3.18 o 
   7   2   1       79.26       75.48      2.84 o 
   8   2   1        0.49        0.98      0.76 o 
   9   2   1       16.45       14.79      1.31 o 
  10   2   1        0.07       -1.10      1.11 o 
 -10   3   1        3.29        1.06      1.48 o 
  -9   3   1       20.77       17.67      1.70 o 
  -8   3   1       44.63       42.90      2.37 o 
  -7   3   1        4.75        3.52      0.86 o 
  -6   3   1      183.96      191.86      4.16 o 
  -5   3   1       28.71       24.99      1.08 o 
  -4   3   1       10.90        7.64      0.68 o 
  -3   3   1      775.18      846.45      7.25 o 
  -2   3   1      547.09      542.62      3.02 o 
  -1   3   1      286.22      269.13      1.87 o 
   0   3   1       56.42       59.47      0.76 o 
   1   3   1      961.11      964.68      7.47 o 
   2   3   1      109.84      119.08      1.77 o 
   3   3   1      427.77      480.22      4.84 o 
   4   3   1       16.63       15.91      1.74 o 
   5   3   1       23.07       21.95      1.74 o 
   6   3   1       52.61       53.01      2.72 o 
   7   3   1       17.97       18.47      1.32 o 
   8   3   1       76.39       75.06      2.67 o 
   9   3   1        9.78        6.53      1.57 o 
  10   3   1        0.36       -0.20      0.80 o 
 -10   4   1       13.57        8.61      1.17 o 
  -9   4   1        0.68        1.32      0.83 o 
  -8   4   1        0.04       -0.02      0.72 o 
  -7   4   1        5.05        5.28      0.92 o 
  -6   4   1       37.62       35.22      1.92 o 
  -5   4   1       12.69       11.57      0.85 o 
  -4   4   1        9.64        9.42      0.77 o 
  -3   4   1        3.02        2.04      0.83 o 
  -2   4   1        2.72        2.76      0.62 o 
  -1   4   1       10.17       17.91      0.58 o 
   0   4   1      578.84      595.28      2.92 o 
   1   4   1     1033.30     1115.26      4.30 o 
   2   4   1       29.19       24.64      0.73 o 
   3   4   1      118.71      109.96      5.15 o 
   4   4   1      250.13      262.38      3.86 o 
   5   4   1        0.42       -0.22      0.59 o 
   6   4   1       18.48       18.49      1.50 o 
   7   4   1       13.86        9.93      1.10 o 
   8   4   1        6.24        5.32      0.84 o 
   9   4   1       14.87       14.16      1.50 o 
  10   4   1        1.20        1.01      0.72 o 
  -9   5   1        0.05        0.57      1.42 o 
  -8   5   1        2.90        1.33      1.33 o 
  -7   5   1        0.01       -0.73      0.73 o 
  -6   5   1      181.04      177.34      4.85 o 
  -5   5   1       70.72       68.42      3.14 o 
  -4   5   1       19.95       15.17      1.75 o 
  -3   5   1       73.64       82.62      3.42 o 
  -2   5   1      108.30      116.02      1.73 o 
  -1   5   1        0.68        1.31      0.33 o 
   0   5   1       88.18       77.94      1.13 o 
   1   5   1        1.66        2.35      0.26 o 
   2   5   1        1.78        1.81      0.33 o 
   3   5   1        0.75        0.45      0.52 o 
   4   5   1       24.44       19.07      1.51 o 
   5   5   1       47.49       48.62      2.22 o 
   6   5   1       14.86       11.78      1.31 o 
   7   5   1       10.16       10.36      1.24 o 
   8   5   1        5.46        3.47      0.79 o 
   9   5   1        0.00        0.37      0.77 o 
  -9   6   1        1.11        0.09      0.67 o 
  -8   6   1        1.94        3.24      0.86 o 
  -7   6   1       17.58       17.16      1.39 o 
  -6   6   1        0.81       -0.25      0.57 o 
  -5   6   1        0.00       -0.39      0.68 o 
  -4   6   1       19.75       15.49      1.31 o 
  -3   6   1        2.45        2.65      0.64 o 
  -2   6   1        0.14        0.51      0.53 o 
  -1   6   1       57.12       56.57      1.21 o 
   0   6   1        5.38        6.04      0.43 o 
   1   6   1       29.94       30.12      0.89 o 
   2   6   1       45.63       40.65      1.37 o 
   3   6   1       10.12        9.91      0.89 o 
   4   6   1      104.70       88.12      2.51 o 
   5   6   1       64.95       66.27      3.14 o 
   6   6   1       15.19       18.52      1.56 o 
   7   6   1        6.93        5.97      1.27 o 
   8   6   1        0.06        1.41      0.73 o 
   9   6   1        1.39        0.56      0.92 o 
  -8   7   1        1.52        1.06      2.88 o 
  -7   7   1       10.68        9.80      1.79 o 
  -6   7   1        0.34        0.52      0.84 o 
  -5   7   1        2.84        2.20      0.84 o 
  -4   7   1        0.26        0.68      0.98 o 
  -3   7   1        0.13        0.60      0.54 o 
  -2   7   1        0.57        1.32      0.53 o 
  -1   7   1        0.47        0.15      0.36 o 
   0   7   1       62.70       62.25      1.35 o 
   1   7   1        0.62        0.83      0.41 o 
   2   7   1      203.31      196.40      3.81 o 
   3   7   1        8.03        9.80      1.19 o 
   4   7   1       29.50       25.50      2.36 o 
   5   7   1        0.15        0.05      0.89 o 
   6   7   1        9.21       10.70      1.80 o 
   7   7   1        0.02        1.57      1.14 o 
   8   7   1        4.77        6.98      1.86 o 
  -7   8   1        5.23        8.85      1.84 o 
  -6   8   1        0.13        1.33      1.21 o 
  -5   8   1        5.30        5.94      1.52 o 
  -4   8   1        9.31        7.59      1.46 o 
  -3   8   1        4.41        4.54      0.98 o 
  -2   8   1       10.58        9.75      1.19 o 
  -1   8   1       17.76       18.46      1.52 o 
   0   8   1       10.16       11.25      0.91 o 
   1   8   1        3.69        2.71      0.92 o 
   2   8   1       95.15      110.30      3.09 o 
   3   8   1       51.25       48.12      3.14 o 
   4   8   1       14.94       13.27      1.93 o 
   5   8   1        5.27        6.20      1.52 o 
   6   8   1        3.13        3.55      1.39 o 
   7   8   1       18.86       27.02      2.96 o 
  -6   9   1        3.53        4.12      1.47 o 
  -5   9   1       14.66        8.94      3.44 o 
  -4   9   1       98.98      131.17      5.62 o 
  -3   9   1        7.26        8.33      1.60 o 
  -2   9   1        0.84        1.32      0.86 o 
  -1   9   1        1.25        1.31      0.79 o 
   0   9   1        0.64        1.43      0.66 o 
   1   9   1        4.81        6.76      1.28 o 
   2   9   1       12.81       12.65      1.49 o 
   3   9   1       15.41       17.16      2.08 o 
   4   9   1        9.06        5.93      1.57 o 
   5   9   1        1.26        0.56      1.17 o 
  -4  10   1        0.78        0.36      1.13 o 
  -3  10   1        2.22        3.34      1.25 o 
  -2  10   1        1.69        2.98      0.95 o 
  -1  10   1        3.77        4.94      1.20 o 
   0  10   1        3.34        6.27      1.57 o 
   1  10   1        3.65        2.74      1.66 o 
   2  10   1       16.07       23.38      2.15 o 
   3  10   1        0.59        2.82      1.15 o 
 -11   0   2       10.42       10.36      2.77 o 
 -10   0   2        1.17        1.03      1.54 o 
  -9   0   2        7.15        7.87      2.44 o 
  -8   0   2      120.23      130.67      4.29 o 
  -7   0   2      124.95      131.87      3.98 o 
  -6   0   2        1.39        1.53      0.66 o 
  -5   0   2      124.18      132.78      4.72 o 
  -4   0   2        4.49        4.63      0.70 o 
  -3   0   2      297.67      280.68      3.70 o 
  -2   0   2     6493.80     6851.68     25.02 o 
  -1   0   2       90.24       97.52      1.62 o 
   1   0   2      788.00      747.22      3.29 o 
   2   0   2     2096.92     2163.39     10.87 o 
   3   0   2        2.16        1.22      0.31 o 
   4   0   2        0.04        0.23      0.48 o 
   5   0   2       64.93       75.83      2.67 o 
   6   0   2       24.41       22.53      1.66 o 
   7   0   2       11.48       11.26      1.01 o 
   8   0   2        1.29        2.21      0.90 o 
   9   0   2      166.88      182.56      9.11 o 
  10   0   2      108.27      136.75      8.54 o 
 -11   1   2        3.33        5.75      1.55 o 
 -10   1   2        2.88        3.56      1.34 o 
  -9   1   2        1.40        3.27      0.94 o 
  -8   1   2        1.93        2.01      0.77 o 
  -7   1   2      129.90      136.63      2.81 o 
  -6   1   2        0.40       -0.21      0.43 o 
  -5   1   2      111.59      119.16      2.17 o 
  -4   1   2     1335.31     1417.35      6.55 o 
  -3   1   2      424.10      446.42      4.42 o 
  -2   1   2    23632.36    23011.33    135.35 o 
  -1   1   2      455.81      492.29      3.86 o 
   0   1   2        3.75        5.96      0.32 o 
   1   1   2      208.80      206.92      2.22 o 
   2   1   2      317.95      323.77      2.25 o 
   3   1   2     1375.81     1377.26      5.23 o 
   4   1   2      381.40      370.75      3.56 o 
   5   1   2       59.59       56.32      1.80 o 
   6   1   2      169.19      170.14      2.30 o 
   7   1   2      123.35      128.29      2.54 o 
   8   1   2        0.01        0.14      0.70 o 
   9   1   2      109.66      117.93      4.00 o 
  10   1   2        0.30       -0.55      1.03 o 
 -11   2   2        2.42        0.34      1.17 o 
 -10   2   2        3.36        2.84      0.90 o 
  -9   2   2       26.64       26.10      1.95 o 
  -8   2   2       25.94       27.66      1.88 o 
  -7   2   2        0.28        0.97      0.65 o 
  -6   2   2        2.76        1.38      0.68 o 
  -5   2   2      265.23      291.11      3.11 o 
  -4   2   2     1048.22     1151.39      7.89 o 
  -3   2   2       41.98       40.05      1.33 o 
  -2   2   2     3202.80     3288.17     20.00 o 
  -1   2   2        4.06        4.37      0.32 o 
   0   2   2      252.49      250.94      1.97 o 
   1   2   2      228.66      207.50      1.68 o 
   2   2   2      156.65      164.41      2.16 o 
   3   2   2       18.55       15.30      0.66 o 
   4   2   2      304.90      305.69      3.25 o 
   5   2   2       56.51       51.11      1.04 o 
   6   2   2      112.40      113.05      3.09 o 
   7   2   2       29.04       28.09      1.52 o 
   8   2   2       98.94      104.10      3.03 o 
   9   2   2       17.90       13.96      1.57 o 
  10   2   2        0.65        0.57      1.01 o 
 -10   3   2        1.60       -0.33      1.73 o 
  -9   3   2        0.11       -0.15      0.84 o 
  -8   3   2       17.63       16.18      1.51 o 
  -7   3   2       31.02       30.20      1.84 o 
  -6   3   2        1.46        2.18      0.54 o 
  -5   3   2       74.25       78.47      1.91 o 
  -4   3   2       80.05       83.07      2.23 o 
  -3   3   2      117.25      132.58      2.47 o 
  -2   3   2      545.64      551.84      3.14 o 
  -1   3   2       64.73       64.36      1.37 o 
   0   3   2        9.14       12.69      0.41 o 
   1   3   2      557.19      590.84      2.57 o 
   2   3   2        2.82        2.27      0.42 o 
   3   3   2       61.69       67.47      1.32 o 
   4   3   2        3.82        2.70      0.40 o 
   5   3   2        5.85        8.07      0.84 o 
   6   3   2       22.69       23.60      1.54 o 
   7   3   2       49.97       49.60      2.37 o 
   8   3   2        1.43        1.71      0.69 o 
   9   3   2        0.49        0.72      0.66 o 
  10   3   2        1.23        1.79      1.48 o 
 -10   4   2        8.87       10.06      1.45 o 
  -9   4   2        1.61        1.30      1.82 o 
  -8   4   2       22.15       21.37      1.81 o 
  -7   4   2        0.84        0.30      0.70 o 
  -6   4   2        9.47        7.68      1.00 o 
  -5   4   2       36.99       34.96      1.52 o 
  -4   4   2       59.19       59.25      2.25 o 
  -3   4   2        2.29        3.04      0.53 o 
  -2   4   2       59.36       56.13      1.18 o 
  -1   4   2      241.71      238.95      2.51 o 
   0   4   2       30.49       31.09      0.73 o 
   1   4   2      965.82     1089.59      3.96 o 
   2   4   2       32.16       26.64      0.95 o 
   3   4   2       67.22       68.61      1.83 o 
   4   4   2       23.43       27.20      1.32 o 
   5   4   2        6.02        7.44      0.89 o 
   6   4   2        6.82        5.66      0.94 o 
   7   4   2        0.48       -0.72      0.72 o 
   8   4   2        5.09        5.50      0.89 o 
   9   4   2        7.59        5.92      0.99 o 
  -9   5   2        2.68        2.01      0.87 o 
  -8   5   2        1.78        2.13      1.29 o 
  -7   5   2        2.90        4.07      0.93 o 
  -6   5   2       81.10       78.42      2.86 o 
  -5   5   2        4.50        2.17      0.67 o 
  -4   5   2        9.06        7.50      0.79 o 
  -3   5   2      138.85      129.67      2.87 o 
  -2   5   2        0.32        0.36      0.30 o 
  -1   5   2      345.18      354.49      3.15 o 
   0   5   2        4.06        3.29      0.32 o 
   1   5   2       29.17       25.59      0.70 o 
   2   5   2       28.49       28.99      0.90 o 
   3   5   2      133.69      145.20      2.80 o 
   4   5   2        0.20        1.03      0.56 o 
   5   5   2       97.55       89.03      2.61 o 
   6   5   2       30.78       30.49      1.92 o 
   7   5   2        0.75        1.75      0.73 o 
   8   5   2        0.03        1.06      0.69 o 
   9   5   2        1.18        0.30      0.76 o 
  -9   6   2        0.64        0.72      1.26 o 
  -8   6   2        6.87        5.88      1.19 o 
  -7   6   2        3.55        3.93      1.53 o 
  -6   6   2        2.00        0.62      0.88 o 
  -5   6   2        2.74        3.09      1.57 o 
  -4   6   2       24.93       25.06      1.92 o 
  -3   6   2       30.11       27.94      1.74 o 
  -2   6   2        0.00        0.07      0.44 o 
  -1   6   2       21.18       20.85      0.95 o 
   0   6   2       41.00       37.18      1.11 o 
   1   6   2      116.23      115.63      1.98 o 
   2   6   2       60.67       55.59      1.95 o 
   3   6   2        4.16        2.89      0.58 o 
   4   6   2       12.54        8.37      1.04 o 
   5   6   2        9.17       11.36      1.23 o 
   6   6   2        2.64        3.60      0.90 o 
   7   6   2        0.56        1.03      1.22 o 
   8   6   2        0.95        0.18      0.93 o 
  -8   7   2        2.69        5.13      2.38 o 
  -7   7   2       11.08       12.05      1.62 o 
  -6   7   2        0.57        0.40      0.74 o 
  -5   7   2        9.60        9.75      1.25 o 
  -4   7   2        5.41        3.92      0.83 o 
  -3   7   2        0.09        1.13      0.56 o 
  -2   7   2        0.15       -0.35      0.49 o 
  -1   7   2      136.55      144.22      2.60 o 
   0   7   2      162.24      177.02      2.56 o 
   1   7   2      272.08      279.14      3.78 o 
   2   7   2        4.29        3.61      0.78 o 
   3   7   2        6.69        6.44      0.99 o 
   4   7   2        8.32       11.12      1.28 o 
   5   7   2        0.60        0.88      0.99 o 
   6   7   2        5.18        4.88      1.55 o 
   7   7   2        1.06        2.02      1.44 o 
   8   7   2        4.24        4.03      2.45 o 
  -7   8   2        1.13        0.54      2.13 o 
  -6   8   2       10.79       13.80      2.08 o 
  -5   8   2        1.96        2.57      1.35 o 
  -4   8   2        1.75        1.52      0.93 o 
  -3   8   2        4.20        6.05      1.23 o 
  -2   8   2        1.87        1.54      0.78 o 
  -1   8   2        0.07       -0.06      0.60 o 
   0   8   2       72.94       71.84      2.15 o 
   1   8   2        3.67        3.59      0.70 o 
   2   8   2      117.11      108.91      3.09 o 
   3   8   2       61.32       64.71      3.01 o 
   4   8   2       24.99       23.92      2.40 o 
   5   8   2        0.05        1.23      1.37 o 
   6   8   2        2.62        3.96      1.53 o 
   7   8   2        5.23        5.79      4.46 o 
  -6   9   2        0.75       -1.53      3.09 o 
  -5   9   2       13.05       10.98      1.92 o 
  -4   9   2        2.95        0.03      1.29 o 
  -3   9   2        0.20        0.37      1.03 o 
  -2   9   2        0.48       -0.73      0.73 o 
  -1   9   2       12.18       11.93      1.41 o 
   0   9   2        8.86        8.24      1.53 o 
   1   9   2        3.67        4.19      1.06 o 
   2   9   2        3.15        2.29      1.03 o 
   3   9   2       13.91       13.13      2.61 o 
   4   9   2        0.10        0.25      0.97 o 
   5   9   2       13.91       18.61      4.22 o 
  -4  10   2       10.72       10.44      1.82 o 
  -3  10   2       11.19       15.66      2.06 o 
  -2  10   2        4.76        6.42      1.23 o 
  -1  10   2        5.95        3.62      1.40 o 
   0  10   2        3.08        2.92      1.13 o 
   1  10   2        0.30        0.14      1.77 o 
   2  10   2        0.53        0.95      0.78 o 
   3  10   2        9.48       10.17      1.90 o 
 -11   1   3        3.28        3.45      1.43 o 
 -10   1   3        2.56        2.66      4.08 o 
  -9   1   3        0.05        0.40      0.68 o 
  -8   1   3        0.06        0.00      0.71 o 
  -7   1   3      180.87      187.87      3.31 o 
  -6   1   3        0.02        0.59      0.39 o 
  -5   1   3      106.47      118.74      2.18 o 
  -4   1   3      589.09      634.96      4.48 o 
  -3   1   3       24.65       22.76      0.84 o 
  -2   1   3      719.58      794.42      4.80 o 
  -1   1   3        1.99        2.91      0.30 o 
   0   1   3      834.81      819.72      4.64 o 
   1   1   3       35.08       28.46      0.68 o 
   2   1   3       42.32       42.11      0.70 o 
   3   1   3       20.88       22.95      0.67 o 
   4   1   3      596.09      644.60      3.68 o 
   5   1   3       98.00       98.65      1.49 o 
   6   1   3       33.21       33.59      1.37 o 
   7   1   3      104.39      103.99      2.52 o 
   8   1   3       58.83       59.25      2.71 o 
   9   1   3       12.35       13.64      3.07 o 
  10   1   3       13.35       12.20      3.04 o 
 -11   2   3        0.04        2.04      1.23 o 
 -10   2   3        2.44        1.02      0.79 o 
  -9   2   3        0.97        1.03      1.53 o 
  -8   2   3       10.95       10.54      1.27 o 
  -7   2   3        0.19        0.58      0.81 o 
  -6   2   3       56.37       54.22      1.57 o 
  -5   2   3      439.62      462.29      5.61 o 
  -4   2   3     2845.12     3015.91     31.15 o 
  -3   2   3      302.64      290.75      3.53 o 
  -2   2   3      106.45      105.60      1.59 o 
  -1   2   3       16.91       20.06      0.47 o 
   0   2   3       10.50        9.88      0.54 o 
   1   2   3      256.18      273.29      2.47 o 
   2   2   3      103.85      111.17      1.39 o 
   3   2   3        0.94        1.64      0.38 o 
   4   2   3       26.33       24.40      0.94 o 
   5   2   3      174.58      177.21      2.66 o 
   6   2   3       26.05       25.98      1.55 o 
   7   2   3      390.66      392.40      6.25 o 
   8   2   3       19.67       18.01      1.35 o 
   9   2   3       11.61       11.00      1.51 o 
  10   2   3        0.01        0.13      0.87 o 
 -10   3   3        6.23        5.32      1.13 o 
  -9   3   3        0.55        0.60      0.80 o 
  -8   3   3        9.56       11.61      1.33 o 
  -7   3   3        6.50        5.76      0.97 o 
  -6   3   3       70.21       71.37      2.04 o 
  -5   3   3       27.82       29.13      1.24 o 
  -4   3   3      679.34      733.98      5.78 o 
  -3   3   3        7.37        8.74      0.59 o 
  -2   3   3      174.96      181.81      1.75 o 
  -1   3   3        7.68        6.69      0.43 o 
   0   3   3        0.45        0.89      0.28 o 
   1   3   3      513.72      563.06      3.13 o 
   2   3   3      812.76      822.75     18.78 o 
   3   3   3       63.72       55.20      1.28 o 
   4   3   3       37.05       38.44      1.17 o 
   5   3   3      151.33      142.07      2.40 o 
   6   3   3       47.17       46.52      1.88 o 
   7   3   3        1.13        0.91      0.68 o 
   8   3   3        2.77        2.84      0.81 o 
   9   3   3        2.81        2.36      1.07 o 
  10   3   3        3.24        3.32      1.05 o 
 -10   4   3        0.05        0.96      0.80 o 
  -9   4   3        1.72        2.17      1.66 o 
  -8   4   3      100.85      109.00      3.76 o 
  -7   4   3       45.24       46.78      2.34 o 
  -6   4   3        4.60        6.28      0.96 o 
  -5   4   3       70.95       70.28      1.94 o 
  -4   4   3       37.48       40.40      1.38 o 
  -3   4   3      124.34      122.80      1.59 o 
  -2   4   3       61.69       56.88      1.06 o 
  -1   4   3      164.12      169.32      2.21 o 
   0   4   3        3.16        2.09      0.37 o 
   1   4   3       19.13       20.36      0.56 o 
   2   4   3       25.94       20.24      0.67 o 
   3   4   3      606.93      615.73      5.46 o 
   4   4   3        1.36        2.63      0.62 o 
   5   4   3       17.69       17.64      1.18 o 
   6   4   3       66.39       75.28      2.48 o 
   7   4   3        0.61       -0.54      0.72 o 
   8   4   3        0.95        0.08      0.68 o 
   9   4   3        1.86        1.00      0.77 o 
  -9   5   3        0.03        0.06      0.81 o 
  -8   5   3        0.01        0.92      1.22 o 
  -7   5   3        0.12       -0.24      1.49 o 
  -6   5   3        1.59        0.50      0.60 o 
  -5   5   3        1.95        1.13      0.60 o 
  -4   5   3       17.85       18.45      1.33 o 
  -3   5   3      229.57      237.39      3.93 o 
  -2   5   3       13.69       12.99      0.70 o 
  -1   5   3      334.09      356.09      3.54 o 
   0   5   3        3.26        1.89      0.36 o 
   1   5   3        0.19        0.18      0.20 o 
   2   5   3       27.45       25.39      0.84 o 
   3   5   3      103.83      103.43      2.37 o 
   4   5   3      170.58      180.35      3.43 o 
   5   5   3        1.66        0.67      0.50 o 
   6   5   3        4.12        3.85      0.86 o 
   7   5   3       10.62        9.42      1.26 o 
   8   5   3        0.37        0.70      0.83 o 
   9   5   3        0.02       -0.29      0.70 o 
  -9   6   3        1.03        0.20      1.24 o 
  -8   6   3        1.91        0.52      1.04 o 
  -7   6   3       15.35       14.62      1.82 o 
  -6   6   3        0.00       -0.32      0.94 o 
  -5   6   3        0.00        0.43      1.41 o 
  -4   6   3        3.62        3.26      0.90 o 
  -3   6   3        8.90        8.42      0.93 o 
  -2   6   3      292.19      304.81      3.50 o 
  -1   6   3       86.31       86.54      1.75 o 
   0   6   3      201.63      191.84      2.43 o 
   1   6   3        7.80        8.59      0.56 o 
   2   6   3        7.65       10.91      0.93 o 
   3   6   3        0.05        1.03      0.73 o 
   4   6   3        5.19        6.45      1.00 o 
   5   6   3        5.80        6.26      1.25 o 
   6   6   3        3.60        3.39      1.17 o 
   7   6   3        0.98       -1.24      1.24 o 
   8   6   3        3.03        2.86      2.69 o 
  -8   7   3        5.65        5.30      1.15 o 
  -7   7   3        0.15        1.70      0.94 o 
  -6   7   3        2.38        2.25      0.88 o 
  -5   7   3        3.48        4.73      1.10 o 
  -4   7   3        0.20        0.73      0.70 o 
  -3   7   3        0.11        0.49      0.47 o 
  -2   7   3       38.31       41.38      1.54 o 
  -1   7   3       56.48       53.68      1.46 o 
   0   7   3      375.19      381.13      3.45 o 
   1   7   3       95.70       93.87      2.23 o 
   2   7   3      146.53      130.48      3.24 o 
   3   7   3        8.03        6.34      1.36 o 
   4   7   3        0.00        0.40      0.74 o 
   5   7   3        0.79        1.00      0.96 o 
   6   7   3        1.12        0.52      1.00 o 
   7   7   3        2.50        1.86      1.01 o 
  -7   8   3        0.50        1.20      2.00 o 
  -6   8   3       17.04       25.10      2.62 o 
  -5   8   3        6.62        7.49      2.10 o 
  -4   8   3        2.36        3.29      1.17 o 
  -3   8   3        2.48        1.77      0.87 o 
  -2   8   3        8.77        8.99      1.17 o 
  -1   8   3       17.93       19.42      1.55 o 
   0   8   3        9.47        8.06      0.89 o 
   1   8   3       36.23       35.52      1.75 o 
   2   8   3        0.66        1.16      0.63 o 
   3   8   3        0.04       -0.25      0.72 o 
   4   8   3        0.23        0.18      0.88 o 
   5   8   3        7.21        5.78      1.50 o 
   6   8   3        0.75        3.49      1.63 o 
  -6   9   3       10.69        9.67      2.59 o 
  -5   9   3        6.54        5.78      2.59 o 
  -4   9   3        2.13       -0.26      1.93 o 
  -3   9   3       13.52       13.96      1.85 o 
  -2   9   3        4.96        6.63      1.11 o 
  -1   9   3        0.40        0.04      0.73 o 
   0   9   3        1.00        1.71      1.14 o 
   1   9   3        0.00        0.31      0.54 o 
   2   9   3        0.88        0.87      0.84 o 
   3   9   3        0.09       -0.47      1.00 o 
   4   9   3        0.25       -1.34      1.34 o 
   5   9   3       32.77       49.53      3.82 o 
  -3  10   3        3.22        2.57      1.19 o 
  -2  10   3        6.45        7.66      1.38 o 
  -1  10   3        0.26       -0.24      0.97 o 
   0  10   3        1.09       -0.06      2.19 o 
   1  10   3        0.12       -0.69      1.08 o 
   2  10   3        0.19        0.91      0.98 o 
   3  10   3        7.18        6.28      1.69 o 
 -11   0   4        0.67       -2.18      2.18 o 
 -10   0   4        0.07        2.73      1.42 o 
  -9   0   4      117.72      122.46      7.23 o 
  -8   0   4        2.73        3.63      0.98 o 
  -7   0   4      192.63      204.92      4.97 o 
  -6   0   4      105.89      108.86      3.36 o 
  -5   0   4       36.13       37.36      1.88 o 
  -4   0   4      885.60      869.65      7.75 o 
  -3   0   4      140.31      146.40      2.87 o 
  -2   0   4       16.12       21.54      1.49 o 
  -1   0   4      318.58      246.66      4.23 o 
   0   0   4     1113.03     1100.80      9.29 o 
   1   0   4      756.76      752.27      7.35 o 
   2   0   4     6436.22     6721.96     66.15 o 
   3   0   4     1226.70     1334.26     11.80 o 
   4   0   4     1016.95     1071.47     10.47 o 
   5   0   4       45.84       54.39      1.80 o 
   6   0   4       66.15       70.36      4.15 o 
   7   0   4       56.24       56.31      2.88 o 
   8   0   4       40.03       44.18      2.78 o 
   9   0   4       26.68       24.39      3.64 o 
  10   0   4       21.07       21.70      3.62 o 
 -11   1   4        1.19        1.84      1.14 o 
 -10   1   4       18.23       19.09      2.36 o 
  -9   1   4       11.68       11.91      1.38 o 
  -8   1   4        2.75        4.63      1.06 o 
  -7   1   4       54.94       55.69      1.84 o 
  -6   1   4        3.28        3.91      0.57 o 
  -5   1   4       30.84       29.21      1.16 o 
  -4   1   4       32.25       45.82      1.27 o 
  -3   1   4       94.53       93.26      1.98 o 
  -2   1   4       46.29       48.72      1.29 o 
  -1   1   4      444.18      425.77      3.26 o 
   0   1   4      641.27      699.78      4.06 o 
   1   1   4      153.12      153.56      2.53 o 
   2   1   4        9.44       11.53      0.53 o 
   3   1   4       45.80       37.92      1.03 o 
   4   1   4       80.22       79.18      1.49 o 
   5   1   4       86.26       88.69      1.49 o 
   6   1   4        1.48        1.94      0.45 o 
   7   1   4       44.22       42.66      1.55 o 
   8   1   4      105.30      109.88      4.25 o 
   9   1   4        0.17       -0.69      1.15 o 
  10   1   4        2.07        1.98      1.24 o 
 -11   2   4        2.64        0.76      1.04 o 
 -10   2   4       12.78       12.66      1.53 o 
  -9   2   4        0.47       -0.27      0.99 o 
  -8   2   4        3.56        3.38      1.28 o 
  -7   2   4       16.42       18.80      1.67 o 
  -6   2   4      342.36      379.22      5.60 o 
  -5   2   4        2.35        1.83      0.64 o 
  -4   2   4     2705.04     2912.84     14.84 o 
  -3   2   4       73.12       70.39      1.54 o 
  -2   2   4      175.01      176.68      2.13 o 
  -1   2   4       67.17       69.11      0.93 o 
   0   2   4      114.18      115.69      2.10 o 
   1   2   4      238.16      239.55      2.51 o 
   2   2   4      144.92      143.57      1.96 o 
   3   2   4       29.52       28.13      0.82 o 
   4   2   4       10.94        8.62      0.65 o 
   5   2   4       76.25       73.82      1.80 o 
   6   2   4       13.36       12.62      0.88 o 
   7   2   4      256.86      271.74      5.26 o 
   8   2   4        6.59        6.85      1.15 o 
   9   2   4       10.43       12.33      1.55 o 
  10   2   4        5.47        4.25      1.38 o 
 -10   3   4       23.64       23.93      2.07 o 
  -9   3   4        0.95        2.11      1.49 o 
  -8   3   4        0.47        0.27      1.23 o 
  -7   3   4        0.73       -0.19      1.05 o 
  -6   3   4      666.37      701.86      6.47 o 
  -5   3   4        8.68       11.94      0.87 o 
  -4   3   4      663.34      655.23      5.31 o 
  -3   3   4       41.24       41.70      0.96 o 
  -2   3   4        0.12       -0.02      0.21 o 
  -1   3   4      288.93      298.82      3.03 o 
   0   3   4       98.93       93.31      1.76 o 
   1   3   4      858.21      890.96      4.05 o 
   2   3   4       25.02       20.70      1.10 o 
   3   3   4       81.56       85.82      1.99 o 
   4   3   4       17.12       15.98      0.85 o 
   5   3   4      361.87      356.17      3.97 o 
   6   3   4       71.88       77.46      2.42 o 
   7   3   4      119.47      125.19      3.75 o 
   8   3   4        6.73        8.64      1.24 o 
   9   3   4        1.17        0.83      0.83 o 
 -10   4   4        0.53        0.32      1.13 o 
  -9   4   4        1.87        0.57      0.78 o 
  -8   4   4       45.70       45.75      2.47 o 
  -7   4   4       22.16       22.27      1.67 o 
  -6   4   4       36.67       35.73      1.55 o 
  -5   4   4       89.56       92.81      2.28 o 
  -4   4   4        0.76        0.60      0.38 o 
  -3   4   4        1.56        1.16      0.23 o 
  -2   4   4        7.12        7.56      0.49 o 
  -1   4   4      357.63      386.30      3.43 o 
   0   4   4       59.27       67.18      1.65 o 
   1   4   4      167.40      189.22      2.08 o 
   2   4   4      112.55      107.58      1.47 o 
   3   4   4      157.02      157.69      2.81 o 
   4   4   4      109.90      106.89      2.06 o 
   5   4   4       63.23       60.85      2.11 o 
   6   4   4        0.45        0.63      0.57 o 
   7   4   4        2.84        2.68      0.87 o 
   8   4   4        0.42        0.91      1.67 o 
   9   4   4        4.27        1.91      0.77 o 
  -9   5   4        0.01        0.95      0.81 o 
  -8   5   4        0.45        0.36      2.36 o 
  -7   5   4        0.25       -0.64      0.83 o 
  -6   5   4       12.51       13.64      1.23 o 
  -5   5   4       21.45       19.70      1.10 o 
  -4   5   4       52.79       51.20      1.64 o 
  -3   5   4      102.91      105.10      2.10 o 
  -2   5   4      246.33      236.80      2.94 o 
  -1   5   4      642.95      644.41      6.08 o 
   0   5   4       32.13       28.07      1.17 o 
   1   5   4       66.52       64.51      1.32 o 
   2   5   4        0.70        0.84      0.31 o 
   3   5   4        4.52        4.77      0.62 o 
   4   5   4        4.23        3.22      0.62 o 
   5   5   4        0.04        0.64      0.59 o 
   6   5   4        0.00       -0.29      0.70 o 
   7   5   4       21.66       19.04      1.69 o 
   8   5   4       35.64       39.81      2.53 o 
   9   5   4        0.79        2.10      1.22 o 
  -9   6   4        2.00        0.37      1.46 o 
  -8   6   4        0.06       -0.67      0.97 o 
  -7   6   4        1.43        2.29      2.18 o 
  -6   6   4        0.80       -0.05      0.85 o 
  -5   6   4        7.48        6.74      1.50 o 
  -4   6   4        0.50        2.03      0.84 o 
  -3   6   4      193.74      198.26      4.09 o 
  -2   6   4      297.15      301.57      4.99 o 
  -1   6   4      344.24      334.05      3.85 o 
   0   6   4       37.98       34.02      1.07 o 
   1   6   4       18.99       19.63      0.82 o 
   2   6   4       81.62       83.98      2.46 o 
   3   6   4       21.46       15.98      1.40 o 
   4   6   4       27.76       28.52      1.92 o 
   5   6   4        1.72        1.90      0.83 o 
   6   6   4        5.45        4.83      0.98 o 
   7   6   4        5.72        4.27      1.72 o 
   8   6   4        1.71        2.94      1.25 o 
  -8   7   4        7.56       11.26      1.88 o 
  -7   7   4        0.77       -0.12      1.16 o 
  -6   7   4        1.49        1.24      1.86 o 
  -5   7   4        6.71        7.59      1.29 o 
  -4   7   4        5.35        5.88      1.19 o 
  -3   7   4        9.83       10.48      1.35 o 
  -2   7   4       28.10       28.52      1.54 o 
  -1   7   4        8.30        8.99      0.70 o 
   0   7   4       29.62       28.95      1.05 o 
   1   7   4       54.80       54.33      2.06 o 
   2   7   4        4.06        6.51      0.86 o 
   3   7   4       10.99       10.27      1.23 o 
   4   7   4        3.38        1.98      0.93 o 
   5   7   4        0.65        0.45      0.98 o 
   6   7   4        0.06        0.56      0.97 o 
   7   7   4        3.76        4.36      1.27 o 
  -7   8   4        1.69        1.29      1.28 o 
  -6   8   4        0.41       -1.23      1.23 o 
  -5   8   4        8.57        9.87      1.27 o 
  -4   8   4        3.48        4.17      1.30 o 
  -3   8   4       34.56       36.51      1.79 o 
  -2   8   4        2.10        4.05      0.76 o 
  -1   8   4       21.81       22.52      1.34 o 
   0   8   4       53.22       52.59      2.08 o 
   1   8   4       16.27       14.60      1.19 o 
   2   8   4        2.59        3.52      0.75 o 
   3   8   4        9.17        9.71      1.34 o 
   4   8   4       21.68       26.53      2.06 o 
   5   8   4        0.51        0.66      0.88 o 
   6   8   4        2.81        3.61      1.33 o 
  -6   9   4        0.06       -0.76      2.69 o 
  -5   9   4        0.54        2.36      1.23 o 
  -4   9   4       13.28       15.68      2.07 o 
  -3   9   4        3.55        4.90      1.22 o 
  -2   9   4       21.80       20.12      1.74 o 
  -1   9   4        3.78        4.21      0.89 o 
   0   9   4       18.16       17.87      2.14 o 
   1   9   4       11.15       11.62      1.42 o 
   2   9   4        8.39        8.34      1.23 o 
   3   9   4        0.29       -0.85      0.86 o 
   4   9   4        0.16        0.62      0.87 o 
   5   9   4        1.28        2.05      1.63 o 
  -3  10   4        0.18        1.09      0.97 o 
  -2  10   4        0.00        0.18      1.65 o 
  -1  10   4        3.30        5.64      1.47 o 
   0  10   4        1.02        0.84      0.87 o 
   1  10   4        1.81        2.92      2.34 o 
   2  10   4        0.20       -0.07      0.97 o 
 -11   1   5        1.67        1.91      1.01 o 
 -10   1   5        0.02        0.34      0.98 o 
  -9   1   5       41.35       42.82      2.38 o 
  -8   1   5        0.54        0.06      0.62 o 
  -7   1   5       61.95       63.86      2.01 o 
  -6   1   5        1.50        1.49      0.65 o 
  -5   1   5       36.25       33.89      1.26 o 
  -4   1   5       52.69       54.33      1.74 o 
  -3   1   5       25.70       21.65      1.04 o 
  -2   1   5      118.46      108.98      2.00 o 
  -1   1   5      224.45      233.80      3.08 o 
   0   1   5      865.29      913.69      3.22 o 
   1   1   5      288.00      315.91      3.88 o 
   2   1   5      462.17      486.27      8.12 o 
   3   1   5      253.58      281.13      2.64 o 
   4   1   5      105.39      112.49      2.02 o 
   5   1   5       21.39       20.71      0.99 o 
   6   1   5        4.42        3.94      0.57 o 
   7   1   5        1.56        1.59      0.97 o 
   8   1   5        8.96        9.53      1.26 o 
   9   1   5        2.80        2.70      1.26 o 
  10   1   5        1.44       -0.26      1.91 o 
 -11   2   5        0.65        0.25      1.32 o 
 -10   2   5        3.50        4.77      1.14 o 
  -9   2   5        6.30        5.45      1.07 o 
  -8   2   5        3.47        4.93      1.00 o 
  -7   2   5        0.14       -0.02      0.69 o 
  -6   2   5      107.10      102.90      3.01 o 
  -5   2   5       24.25       23.64      1.40 o 
  -4   2   5       90.52       99.28      2.42 o 
  -3   2   5        0.84        0.43      0.30 o 
  -2   2   5       85.26       81.39      1.53 o 
  -1   2   5      341.69      355.70      2.49 o 
   0   2   5      201.42      207.62      3.04 o 
   1   2   5      276.70      306.44      3.11 o 
   2   2   5      299.83      316.19      3.32 o 
   3   2   5       19.10       23.05      0.94 o 
   4   2   5       12.66       13.70      0.71 o 
   5   2   5      414.17      418.48      4.99 o 
   6   2   5      154.63      151.67      2.85 o 
   7   2   5        0.04       -0.19      0.63 o 
   8   2   5        3.64        4.88      1.06 o 
   9   2   5       11.71       10.79      1.66 o 
 -10   3   5       15.15       14.36      1.69 o 
  -9   3   5        2.85        4.94      1.17 o 
  -8   3   5       27.87       24.68      1.86 o 
  -7   3   5      116.45      119.29      3.58 o 
  -6   3   5      613.52      632.68      6.31 o 
  -5   3   5       28.64       28.69      1.27 o 
  -4   3   5       14.45       13.42      0.87 o 
  -3   3   5       70.05       68.10      1.63 o 
  -2   3   5       28.04       29.72      0.81 o 
  -1   3   5       11.22       15.99      0.70 o 
   0   3   5        6.80        5.14      0.62 o 
   1   3   5      767.36      801.37      4.28 o 
   2   3   5      112.15      118.85      1.25 o 
   3   3   5      419.94      419.85      3.37 o 
   4   3   5       31.61       31.23      1.19 o 
   5   3   5      506.42      483.24      5.28 o 
   6   3   5       59.25       59.28      2.18 o 
   7   3   5        0.09        0.95      0.60 o 
   8   3   5        0.22        0.42      0.86 o 
   9   3   5        0.00        0.07      1.32 o 
 -10   4   5        0.11       -0.92      0.92 o 
  -9   4   5        0.97        1.81      0.85 o 
  -8   4   5       49.62       48.29      2.55 o 
  -7   4   5        0.06        0.51      0.63 o 
  -6   4   5      174.68      183.49      3.48 o 
  -5   4   5       92.02       92.71      2.32 o 
  -4   4   5       72.24       72.06      1.90 o 
  -3   4   5       19.68       15.32      0.66 o 
  -2   4   5       16.77       16.62      0.55 o 
  -1   4   5       19.37       18.41      0.84 o 
   0   4   5       45.13       43.86      1.41 o 
   1   4   5      243.19      247.79      3.47 o 
   2   4   5      198.07      204.08      2.15 o 
   3   4   5      357.13      342.08      3.84 o 
   4   4   5       83.30       83.17      1.90 o 
   5   4   5       17.61       16.96      1.20 o 
   6   4   5       23.74       23.32      1.49 o 
   7   4   5        5.12        4.99      0.90 o 
   8   4   5       19.24       19.16      2.73 o 
   9   4   5        0.51        2.57      0.99 o 
  -9   5   5       15.89       15.88      3.43 o 
  -8   5   5       16.63       14.01      1.90 o 
  -7   5   5        0.32        1.80      0.75 o 
  -6   5   5        0.12        0.74      1.00 o 
  -5   5   5       57.67       58.86      2.80 o 
  -4   5   5      282.97      292.14      5.70 o 
  -3   5   5       33.17       27.66      1.54 o 
  -2   5   5      268.17      260.15      3.85 o 
  -1   5   5       14.03       11.37      0.74 o 
   0   5   5      179.06      178.88      2.48 o 
   1   5   5       71.14       70.96      1.84 o 
   2   5   5        3.28        4.20      0.63 o 
   3   5   5        0.94        0.15      0.72 o 
   4   5   5       13.15       14.49      1.08 o 
   5   5   5        1.46        1.69      0.59 o 
   6   5   5        4.55        4.99      0.85 o 
   7   5   5       32.98       32.47      2.79 o 
   8   5   5        7.67        8.00      1.96 o 
  -9   6   5        0.26       -0.38      1.43 o 
  -8   6   5        1.08        1.24      1.44 o 
  -7   6   5        0.02       -0.16      1.22 o 
  -6   6   5        2.56        1.50      1.07 o 
  -5   6   5       57.23       55.43      2.41 o 
  -4   6   5       68.00       66.85      2.55 o 
  -3   6   5      281.65      296.70      5.16 o 
  -2   6   5      224.75      216.51      3.29 o 
  -1   6   5       99.68       90.81      2.08 o 
   0   6   5       41.63       39.81      1.30 o 
   1   6   5        5.34        4.06      0.51 o 
   2   6   5       38.70       42.13      1.79 o 
   3   6   5        6.57        4.74      0.90 o 
   4   6   5        1.11        0.98      0.80 o 
   5   6   5        7.55        7.05      1.12 o 
   6   6   5        1.19        0.61      1.40 o 
   7   6   5       20.54       19.75      2.40 o 
   8   6   5       52.36       58.34      4.08 o 
  -8   7   5        6.13        6.57      1.64 o 
  -7   7   5        1.77        0.78      2.22 o 
  -6   7   5        6.06        5.10      1.30 o 
  -5   7   5        4.41        2.69      1.75 o 
  -4   7   5       25.33       30.78      1.95 o 
  -3   7   5        0.00        1.20      0.55 o 
  -2   7   5        2.45        0.89      0.55 o 
  -1   7   5       37.72       33.79      1.26 o 
   0   7   5       15.84       12.86      0.75 o 
   1   7   5        5.50        5.83      0.78 o 
   2   7   5        1.95        0.93      0.59 o 
   3   7   5       28.68       34.06      2.17 o 
   4   7   5        0.10        0.02      1.09 o 
   5   7   5        1.88        1.78      1.45 o 
   6   7   5        8.54       12.30      2.64 o 
   7   7   5        0.06       -1.34      1.34 o 
  -7   8   5        5.91        5.67      1.28 o 
  -6   8   5        0.10        2.10      1.70 o 
  -5   8   5        4.60        5.18      1.40 o 
  -4   8   5       12.87       16.40      1.58 o 
  -3   8   5        1.12        0.57      0.54 o 
  -2   8   5       35.03       34.77      1.59 o 
  -1   8   5        0.46        0.91      0.47 o 
   0   8   5       15.68       13.30      1.00 o 
   1   8   5        1.60        1.79      0.63 o 
   2   8   5        1.52        0.86      0.63 o 
   3   8   5        7.76        7.56      1.20 o 
   4   8   5       18.77       23.35      2.04 o 
   5   8   5        3.98        5.61      1.98 o 
   6   8   5        0.50        1.30      1.19 o 
  -5   9   5        8.91        9.30      1.75 o 
  -4   9   5        1.12        1.25      1.05 o 
  -3   9   5        3.07        2.95      1.00 o 
  -2   9   5       18.75       16.93      1.98 o 
  -1   9   5        0.01       -0.26      0.77 o 
   0   9   5        0.15        0.16      1.22 o 
   1   9   5        0.01       -0.27      0.79 o 
   2   9   5        1.38        2.55      1.05 o 
   3   9   5        0.91        0.13      0.85 o 
   4   9   5        5.24        5.12      1.46 o 
  -3  10   5        2.59        1.68      2.69 o 
  -2  10   5        2.06        1.68      1.12 o 
  -1  10   5        0.01       -0.56      2.03 o 
   0  10   5        0.10       -0.69      2.23 o 
   1  10   5        0.46        0.31      0.99 o 
   2  10   5        0.91       -0.95      1.05 o 
 -11   0   6        4.05        2.60      1.60 o 
 -10   0   6        2.22       -0.23      1.18 o 
  -9   0   6      100.61      103.96      6.69 o 
  -8   0   6       11.11       11.70      1.68 o 
  -7   0   6        6.07        5.04      1.64 o 
  -6   0   6       29.43       30.43      1.97 o 
  -5   0   6       91.84       92.08      3.01 o 
  -4   0   6       46.42       41.55      1.88 o 
  -3   0   6       45.04       41.37      2.45 o 
  -2   0   6      343.61      366.24      6.58 o 
  -1   0   6      595.20      592.64      7.84 o 
   0   0   6       29.45       22.78      1.16 o 
   1   0   6      752.71      839.67      9.59 o 
   2   0   6     1048.29     1139.12      8.67 o 
   3   0   6       74.70       89.59      4.29 o 
   4   0   6       18.09       17.16      1.41 o 
   5   0   6       19.33       20.50      1.66 o 
   6   0   6       71.55       64.02      3.02 o 
   7   0   6        1.09        0.13      0.88 o 
   8   0   6       12.66        9.93      2.45 o 
   9   0   6        0.24       -0.24      1.52 o 
 -11   1   6        8.85        6.22      1.77 o 
 -10   1   6        5.60        4.56      1.45 o 
  -9   1   6        5.50        5.63      1.10 o 
  -8   1   6       12.86       12.83      1.34 o 
  -7   1   6        0.78        0.21      0.74 o 
  -6   1   6       68.83       72.25      2.47 o 
  -5   1   6        0.31        0.24      0.51 o 
  -4   1   6       48.76       51.32      1.76 o 
  -3   1   6      289.78      284.49      3.69 o 
  -2   1   6      220.34      223.88      3.57 o 
  -1   1   6       23.09       23.78      0.98 o 
   0   1   6     3337.47     3447.54     41.52 o 
   1   1   6      664.39      740.01      4.82 o 
   2   1   6      295.43      314.01      3.56 o 
   3   1   6       16.74       15.27      0.76 o 
   4   1   6       33.77       34.20      1.19 o 
   5   1   6      234.10      224.75      3.17 o 
   6   1   6       18.31       18.09      0.96 o 
   7   1   6       43.08       42.39      2.20 o 
   8   1   6       31.39       31.42      2.16 o 
   9   1   6        3.97        3.83      1.35 o 
 -10   2   6        0.69        0.07      0.79 o 
  -9   2   6        2.23        3.01      0.81 o 
  -8   2   6        9.29        9.88      1.20 o 
  -7   2   6        0.11       -0.72      0.72 o 
  -6   2   6        2.64        3.19      0.70 o 
  -5   2   6       56.62       55.23      2.06 o 
  -4   2   6       24.77       20.99      1.19 o 
  -3   2   6      344.71      383.29      3.84 o 
  -2   2   6        6.62        7.01      0.54 o 
  -1   2   6     1003.38     1074.64      5.96 o 
   0   2   6     1387.13     1400.65     10.22 o 
   1   2   6       66.35       66.89      1.95 o 
   2   2   6       17.90       11.31      0.68 o 
   3   2   6       11.94       13.82      0.53 o 
   4   2   6       30.18       29.38      1.11 o 
   5   2   6        6.69        7.67      0.64 o 
   6   2   6      164.13      169.39      3.09 o 
   7   2   6        2.48        2.69      0.91 o 
   8   2   6       22.45       19.25      2.05 o 
   9   2   6        4.29        3.31      1.00 o 
 -10   3   6        4.24        5.92      1.20 o 
  -9   3   6        4.31        4.05      0.95 o 
  -8   3   6       98.72      100.23      3.55 o 
  -7   3   6        9.45       10.99      1.04 o 
  -6   3   6      128.85      133.49      2.97 o 
  -5   3   6        2.94        2.50      0.54 o 
  -4   3   6       85.01       96.61      2.31 o 
  -3   3   6       10.26       10.34      0.71 o 
  -2   3   6        0.09        0.30      0.27 o 
  -1   3   6      473.61      543.37      5.08 o 
   0   3   6      203.59      196.11      2.42 o 
   1   3   6        8.40       16.08      0.89 o 
   2   3   6        1.00        0.27      0.35 o 
   3   3   6      260.58      247.67      2.89 o 
   4   3   6       90.51       85.07      1.99 o 
   5   3   6      318.61      328.26      3.82 o 
   6   3   6        4.11        5.08      0.78 o 
   7   3   6        1.64        0.43      0.70 o 
   8   3   6        3.75        1.90      1.03 o 
   9   3   6        9.86       10.46      1.51 o 
 -10   4   6        9.97        8.02      1.74 o 
  -9   4   6        9.79        8.75      1.31 o 
  -8   4   6      196.49      203.20      5.15 o 
  -7   4   6       26.56       25.02      1.43 o 
  -6   4   6      228.64      232.28      3.98 o 
  -5   4   6       56.70       54.21      1.82 o 
  -4   4   6      149.92      135.19      2.61 o 
  -3   4   6      239.06      241.77      2.61 o 
  -2   4   6       83.46       82.37      2.41 o 
  -1   4   6        0.21        0.36      0.34 o 
   0   4   6        0.09        0.18      0.35 o 
   1   4   6        8.93        9.64      0.50 o 
   2   4   6        0.00        0.10      0.35 o 
   3   4   6      567.17      559.25      5.55 o 
   4   4   6       11.47       10.74      0.81 o 
   5   4   6      219.74      218.90      4.08 o 
   6   4   6       16.70       17.47      1.32 o 
   7   4   6        0.75       -0.22      0.74 o 
   8   4   6       47.49       46.30      2.62 o 
   9   4   6        4.89        5.23      1.25 o 
  -9   5   6        4.45        0.41      1.01 o 
  -8   5   6       30.71       31.20      4.73 o 
  -7   5   6        1.54        0.78      0.87 o 
  -6   5   6       13.53       15.33      1.40 o 
  -5   5   6        3.26        1.95      0.74 o 
  -4   5   6      316.86      325.89      8.03 o 
  -3   5   6      468.14      468.91      6.29 o 
  -2   5   6       19.28       16.42      0.87 o 
  -1   5   6       11.11        9.78      0.73 o 
   0   5   6        8.35        9.17      0.73 o 
   1   5   6      103.34       99.27      2.46 o 
   2   5   6      129.49      125.31      2.92 o 
   3   5   6      123.30      120.05      3.54 o 
   4   5   6        1.15        1.75      0.71 o 
   5   5   6       26.39       29.60      2.03 o 
   6   5   6       26.97       28.21      2.11 o 
   7   5   6       51.53       50.99      2.89 o 
   8   5   6       51.06       47.89      3.55 o 
  -9   6   6        0.73       -0.23      2.81 o 
  -8   6   6        0.82        1.05      1.92 o 
  -7   6   6        0.89        2.12      1.11 o 
  -6   6   6        2.15        1.58      1.75 o 
  -5   6   6       16.05       13.37      1.26 o 
  -4   6   6        6.25        7.17      1.05 o 
  -3   6   6        1.25        2.23      0.61 o 
  -2   6   6       86.75       89.61      2.12 o 
  -1   6   6       63.46       63.55      1.81 o 
   0   6   6       15.95       17.60      0.93 o 
   1   6   6       86.71       89.70      2.80 o 
   2   6   6       23.99       23.59      1.43 o 
   3   6   6        9.96        9.52      1.23 o 
   4   6   6        9.31       11.32      1.35 o 
   5   6   6        5.80        5.74      1.11 o 
   6   6   6        3.55        6.08      1.24 o 
   7   6   6       35.22       46.21      2.95 o 
  -8   7   6        0.25        1.57      1.82 o 
  -7   7   6       26.88       31.19      6.46 o 
  -6   7   6        1.81        1.57      1.69 o 
  -5   7   6       67.59       74.48      4.55 o 
  -4   7   6       11.93       10.58      1.21 o 
  -3   7   6       16.54       16.29      1.69 o 
  -2   7   6        0.45        0.19      0.53 o 
  -1   7   6        0.00        0.15      0.51 o 
   0   7   6       30.26       29.55      1.13 o 
   1   7   6       80.16       74.43      2.42 o 
   2   7   6       64.88       63.88      2.76 o 
   3   7   6        1.16        0.32      0.74 o 
   4   7   6        7.35        9.12      1.73 o 
   5   7   6        9.61       11.19      1.50 o 
   6   7   6       24.72       28.65      2.37 o 
   7   7   6        3.29        4.64      1.53 o 
  -7   8   6        0.04       -0.48      1.14 o 
  -6   8   6       14.98       20.47      2.30 o 
  -5   8   6        0.02       -0.27      2.95 o 
  -4   8   6        0.00        1.18      1.83 o 
  -3   8   6        2.48        1.83      0.69 o 
  -2   8   6        0.03       -0.10      0.50 o 
  -1   8   6       10.49       11.15      0.88 o 
   0   8   6        0.19        0.24      0.51 o 
   1   8   6        0.65        0.24      0.61 o 
   2   8   6        0.00        0.86      0.81 o 
   3   8   6        0.01        0.87      0.90 o 
   4   8   6        2.79        1.84      1.68 o 
   5   8   6        6.38        4.03      1.46 o 
  -5   9   6        0.15       -1.10      1.10 o 
  -4   9   6        2.66        3.20      1.05 o 
  -3   9   6       10.82       12.46      1.80 o 
  -2   9   6        4.51        3.73      1.90 o 
  -1   9   6        3.07        2.32      0.91 o 
   0   9   6        2.71        2.20      2.98 o 
   1   9   6        0.25        0.81      1.23 o 
   2   9   6        1.71        1.73      0.98 o 
   3   9   6        0.79        0.41      1.10 o 
   4   9   6        0.69       -0.06      1.14 o 
  -2  10   6        4.27        2.19      2.65 o 
  -1  10   6        2.72        3.25      1.64 o 
   0  10   6        3.63        4.11      1.51 o 
   1  10   6        3.55        0.70      1.00 o 
 -11   1   7        5.35        7.22      1.75 o 
 -10   1   7        0.27        1.19      1.06 o 
  -9   1   7        0.56       -0.14      0.67 o 
  -8   1   7        0.12        0.49      0.65 o 
  -7   1   7        0.64        0.91      0.65 o 
  -6   1   7        9.00        9.85      1.07 o 
  -5   1   7       13.50       14.69      1.20 o 
  -4   1   7        3.14        2.69      0.52 o 
  -3   1   7      245.84      265.78      4.48 o 
  -2   1   7      305.57      322.06      4.57 o 
  -1   1   7       59.43       62.40      1.66 o 
   0   1   7       91.91      112.41      2.20 o 
   1   1   7       35.72       41.53      1.25 o 
   2   1   7        0.32       -0.01      0.49 o 
   3   1   7       73.46       71.49      2.26 o 
   4   1   7       15.67       16.16      1.04 o 
   5   1   7        1.63        0.12      0.53 o 
   6   1   7        1.33        1.38      0.52 o 
   7   1   7        2.71        2.71      0.66 o 
   8   1   7       17.25       15.52      1.59 o 
   9   1   7       23.22       23.71      2.71 o 
 -10   2   7        0.03       -0.06      1.13 o 
  -9   2   7       26.06       27.46      2.11 o 
  -8   2   7        8.00        6.16      1.07 o 
  -7   2   7        4.76        4.23      0.85 o 
  -6   2   7       10.66       10.85      1.06 o 
  -5   2   7       30.09       26.99      1.48 o 
  -4   2   7       30.68       29.99      1.46 o 
  -3   2   7       60.57       69.95      1.74 o 
  -2   2   7      213.70      211.15      3.10 o 
  -1   2   7     1276.14     1423.53      7.64 o 
   0   2   7       42.15       44.85      1.02 o 
   1   2   7      127.25      154.99      3.12 o 
   2   2   7      202.36      193.09      3.49 o 
   3   2   7       33.32       25.78      1.05 o 
   4   2   7        6.12        5.43      0.67 o 
   5   2   7       12.31       10.50      0.75 o 
   6   2   7        7.82        6.90      0.70 o 
   7   2   7       17.07       12.35      1.38 o 
   8   2   7        1.15        1.45      0.96 o 
   9   2   7        0.80        1.20      0.99 o 
 -10   3   7        0.63        1.62      1.03 o 
  -9   3   7       10.67        9.03      1.31 o 
  -8   3   7       49.51       43.58      2.01 o 
  -7   3   7       21.07       22.55      1.39 o 
  -6   3   7      168.94      177.93      3.93 o 
  -5   3   7       31.04       31.64      1.42 o 
  -4   3   7        0.38        0.79      0.42 o 
  -3   3   7       14.45       14.82      0.86 o 
  -2   3   7      139.80      145.87      1.98 o 
  -1   3   7        4.48        3.61      0.32 o 
   0   3   7      236.83      254.62      2.83 o 
   1   3   7       40.01       39.72      1.38 o 
   2   3   7        1.98        1.95      0.40 o 
   3   3   7      352.79      333.41      3.79 o 
   4   3   7      324.11      320.08      5.04 o 
   5   3   7        3.35        2.86      0.56 o 
   6   3   7       27.96       30.02      1.67 o 
   7   3   7        0.42        0.74      0.61 o 
   8   3   7        4.72        7.28      1.55 o 
   9   3   7        0.95        0.09      1.01 o 
 -10   4   7       11.18        6.86      2.94 o 
  -9   4   7        4.80        3.51      0.95 o 
  -8   4   7       82.14       76.65      3.18 o 
  -7   4   7        3.94        5.11      0.79 o 
  -6   4   7      258.64      285.29      4.50 o 
  -5   4   7      204.31      209.54      3.59 o 
  -4   4   7      159.01      170.56      3.12 o 
  -3   4   7        0.21       -0.17      0.28 o 
  -2   4   7       54.54       52.05      1.67 o 
  -1   4   7       74.32       75.18      1.95 o 
   0   4   7       71.98       63.15      1.59 o 
   1   4   7      436.85      439.18      5.36 o 
   2   4   7       12.24       11.21      0.87 o 
   3   4   7      400.93      391.14      4.35 o 
   4   4   7       26.96       25.23      1.18 o 
   5   4   7      159.83      165.68      3.64 o 
   6   4   7      121.03      120.78      5.17 o 
   7   4   7       24.81       22.67      2.15 o 
   8   4   7        0.32        1.08      0.89 o 
  -9   5   7        0.28       -0.53      1.04 o 
  -8   5   7       32.05       31.64      2.85 o 
  -7   5   7       20.02       18.95      2.17 o 
  -6   5   7        3.98        2.93      1.07 o 
  -5   5   7       36.26       33.91      1.95 o 
  -4   5   7      147.41      146.21      3.78 o 
  -3   5   7       79.60       73.57      2.63 o 
  -2   5   7       24.96       26.15      1.13 o 
  -1   5   7       57.61       53.95      1.81 o 
   0   5   7       18.47       22.28      1.05 o 
   1   5   7      436.11      438.05      5.27 o 
   2   5   7        9.82       10.71      1.48 o 
   3   5   7       35.44       30.53      1.66 o 
   4   5   7        1.77        2.16      0.81 o 
   5   5   7       83.45       89.86      3.48 o 
   6   5   7       84.10       91.49      3.68 o 
   7   5   7       22.59       24.63      2.11 o 
   8   5   7       23.38       18.88      3.05 o 
  -9   6   7        2.70        2.51      1.58 o 
  -8   6   7        5.59        7.59      1.72 o 
  -7   6   7        5.13        8.29      2.47 o 
  -6   6   7        7.88        7.33      1.35 o 
  -5   6   7        8.25        6.66      1.08 o 
  -4   6   7        0.02        0.33      0.58 o 
  -3   6   7        1.56        1.24      0.62 o 
  -2   6   7        4.11        4.96      0.92 o 
  -1   6   7       63.94       64.72      1.88 o 
   0   6   7        8.95        6.47      0.78 o 
   1   6   7        2.33        1.26      0.59 o 
   2   6   7        0.04       -0.53      0.59 o 
   3   6   7        8.81        8.80      1.24 o 
   4   6   7       14.22       17.51      1.67 o 
   5   6   7        6.01        7.75      1.31 o 
   6   6   7       32.41       34.31      2.44 o 
   7   6   7        5.21        6.25      1.28 o 
  -8   7   7        4.47        5.62      1.51 o 
  -7   7   7        4.67        3.41      1.74 o 
  -6   7   7        8.61        8.52      1.99 o 
  -5   7   7       19.93       17.91      1.95 o 
  -4   7   7        2.02        2.97      0.78 o 
  -3   7   7        0.00       -0.59      0.62 o 
  -2   7   7        0.01        0.01      0.53 o 
  -1   7   7        0.07        0.87      0.45 o 
   0   7   7       22.24       23.79      1.28 o 
   1   7   7        0.27       -0.38      0.46 o 
   2   7   7       18.32       17.50      1.49 o 
   3   7   7       21.01       21.91      2.21 o 
   4   7   7        3.41        4.45      1.10 o 
   5   7   7       14.41       14.04      1.71 o 
   6   7   7        8.44        7.21      1.79 o 
  -7   8   7       15.54       14.93      2.29 o 
  -6   8   7        0.32       -0.94      0.95 o 
  -5   8   7        0.71        0.79      0.91 o 
  -4   8   7        0.39        1.55      1.11 o 
  -3   8   7        0.76        0.76      0.60 o 
  -2   8   7        5.97        5.49      0.91 o 
  -1   8   7        0.77        0.39      0.52 o 
   0   8   7        0.14        0.00      0.60 o 
   1   8   7        7.67        8.32      0.98 o 
   2   8   7        6.95        6.60      1.44 o 
   3   8   7        5.74        5.53      1.40 o 
   4   8   7       19.57       24.31      2.95 o 
   5   8   7        5.96        4.37      1.83 o 
  -5   9   7        1.27        1.91      0.97 o 
  -4   9   7        4.22        2.13      1.01 o 
  -3   9   7        0.00        0.92      0.80 o 
  -2   9   7        5.66        5.66      0.81 o 
  -1   9   7        1.05        0.52      1.44 o 
   0   9   7        0.25        0.25      1.73 o 
   1   9   7        0.01       -0.46      0.58 o 
   2   9   7        1.14        1.88      0.74 o 
   3   9   7        0.03        0.99      1.13 o 
  -1  10   7        0.92       -0.43      1.07 o 
   0  10   7        0.07        1.43      1.04 o 
 -11   0   8        0.07       -0.07      1.30 o 
 -10   0   8        3.24        3.52      1.77 o 
  -9   0   8        0.17        1.71      1.46 o 
  -8   0   8        1.69        2.09      0.89 o 
  -7   0   8       22.28       22.16      2.89 o 
  -6   0   8       11.20        8.52      1.81 o 
  -5   0   8      446.34      464.57     10.33 o 
  -4   0   8      157.89      181.40      5.96 o 
  -3   0   8      231.80      241.02      6.35 o 
  -2   0   8      451.96      447.06      8.10 o 
  -1   0   8      114.67      123.54      4.13 o 
   0   0   8        5.77        3.42      0.61 o 
   1   0   8      303.48      308.09      6.82 o 
   2   0   8       16.34       23.28      1.50 o 
   3   0   8      424.78      411.48     10.01 o 
   4   0   8        1.80        0.03      0.99 o 
   5   0   8       19.25       17.48      1.65 o 
   6   0   8      117.18      116.11      4.29 o 
   7   0   8       37.14       36.76      2.66 o 
   8   0   8        0.06        3.35      1.68 o 
   9   0   8        0.99       -0.69      1.70 o 
 -10   1   8        1.89        2.30      1.64 o 
  -9   1   8        0.01        0.88      0.88 o 
  -8   1   8        0.30        0.16      0.70 o 
  -7   1   8       16.30       16.64      1.38 o 
  -6   1   8        0.68        0.94      0.60 o 
  -5   1   8       67.89       68.25      2.32 o 
  -4   1   8        8.90        7.77      1.06 o 
  -3   1   8      864.84      929.94      8.74 o 
  -2   1   8      187.48      186.63      5.11 o 
  -1   1   8      167.97      199.77      3.14 o 
   0   1   8      560.14      555.55      5.28 o 
   1   1   8       45.43       40.40      1.34 o 
   2   1   8      153.84      138.44      2.76 o 
   3   1   8      232.36      231.81      3.24 o 
   4   1   8       70.65       64.46      1.75 o 
   5   1   8        0.86        1.58      0.61 o 
   6   1   8       69.37       62.54      2.22 o 
   7   1   8        1.00        0.51      0.73 o 
   8   1   8        8.53        6.04      1.64 o 
   9   1   8        3.71        7.87      1.80 o 
 -10   2   8        1.12        1.02      1.71 o 
  -9   2   8        4.61        4.45      1.22 o 
  -8   2   8       10.93       10.33      1.26 o 
  -7   2   8       16.71       17.72      1.48 o 
  -6   2   8       14.30       17.33      1.35 o 
  -5   2   8        2.81        2.65      0.70 o 
  -4   2   8        7.24        7.17      0.79 o 
  -3   2   8       51.04       61.78      1.93 o 
  -2   2   8     1106.16     1146.64     11.04 o 
  -1   2   8      179.70      180.61      2.93 o 
   0   2   8        6.29        8.58      0.48 o 
   1   2   8        0.65        1.52      0.42 o 
   2   2   8        0.49        0.79      0.36 o 
   3   2   8      217.73      212.23      4.11 o 
   4   2   8      128.91      124.83      2.75 o 
   5   2   8        7.01        6.93      1.05 o 
   6   2   8       13.66       13.21      1.17 o 
   7   2   8       23.47       25.63      1.99 o 
   8   2   8       24.27       23.54      2.40 o 
   9   2   8       17.63       17.78      1.94 o 
 -10   3   8        1.87        1.10      0.85 o 
  -9   3   8        1.57        0.28      0.77 o 
  -8   3   8       29.48       31.62      1.77 o 
  -7   3   8       63.45       68.48      2.39 o 
  -6   3   8      170.21      176.85      3.56 o 
  -5   3   8      105.21      115.74      2.70 o 
  -4   3   8        0.15       -0.25      0.44 o 
  -3   3   8        0.87        0.94      0.46 o 
  -2   3   8      427.97      431.14      4.62 o 
  -1   3   8        0.05        0.22      0.21 o 
   0   3   8       31.99       31.81      1.04 o 
   1   3   8       36.35       32.44      1.69 o 
   2   3   8       93.32       94.60      2.20 o 
   3   3   8      214.57      219.00      9.95 o 
   4   3   8        4.66        5.25      0.70 o 
   5   3   8       80.67       76.72      3.69 o 
   6   3   8      122.55      117.47      3.34 o 
   7   3   8        8.10        8.79      1.28 o 
   8   3   8        3.28        2.95      1.01 o 
 -10   4   8       14.81       14.37      2.70 o 
  -9   4   8        2.18        3.49      1.36 o 
  -8   4   8       58.31       54.94      3.52 o 
  -7   4   8        6.04        5.67      1.32 o 
  -6   4   8       77.04       77.84      2.97 o 
  -5   4   8       88.57       84.95      3.53 o 
  -4   4   8       81.47       82.76      2.84 o 
  -3   4   8        2.95        1.34      0.46 o 
  -2   4   8        5.05        6.40      0.73 o 
  -1   4   8        2.77        3.64      0.60 o 
   0   4   8       20.17       17.58      0.90 o 
   1   4   8      144.13      140.44      2.86 o 
   2   4   8      100.07      101.20      3.83 o 
   3   4   8      366.88      373.71      9.55 o 
   4   4   8       89.82       95.34      3.12 o 
   5   4   8       55.89       50.80      2.77 o 
   6   4   8       81.12       86.61      3.48 o 
   7   4   8        0.11        0.88      1.21 o 
   8   4   8       27.36       32.60      3.11 o 
  -9   5   8        2.45        5.41      1.62 o 
  -8   5   8       10.88       13.36      1.92 o 
  -7   5   8        0.52       -0.42      1.65 o 
  -6   5   8       10.48        9.11      1.15 o 
  -5   5   8        0.32        1.43      0.88 o 
  -4   5   8       19.16       17.56      1.41 o 
  -3   5   8        6.55        6.24      1.14 o 
  -2   5   8        9.30        9.15      0.85 o 
  -1   5   8        3.79        1.99      0.64 o 
   0   5   8        5.58        4.00      0.53 o 
   1   5   8      726.78      711.37      8.58 o 
   2   5   8       20.49       19.60      1.94 o 
   3   5   8       37.45       31.71      3.58 o 
   4   5   8       37.55       37.55      2.76 o 
   5   5   8       34.47       32.92      2.21 o 
   6   5   8        4.09        2.78      0.99 o 
   7   5   8        3.10        2.59      1.25 o 
  -8   6   8        6.15        8.33      1.73 o 
  -7   6   8        0.55       -0.28      0.93 o 
  -6   6   8        8.41        8.67      1.19 o 
  -5   6   8       16.72       16.19      1.48 o 
  -4   6   8        1.70        0.70      0.68 o 
  -3   6   8        1.53        2.56      0.82 o 
  -2   6   8        1.95        2.76      0.64 o 
  -1   6   8      280.26      279.50      6.65 o 
   0   6   8      148.92      142.37      2.95 o 
   1   6   8       18.95       19.18      1.27 o 
   2   6   8        0.79        0.68      0.85 o 
   3   6   8       33.58       33.37      2.67 o 
   4   6   8        4.30        3.12      1.17 o 
   5   6   8        8.46        9.02      1.81 o 
   6   6   8        1.28        3.77      1.81 o 
   7   6   8        1.70        0.93      0.99 o 
  -8   7   8        1.19        1.88      1.44 o 
  -7   7   8       12.67        9.71      1.82 o 
  -6   7   8        0.43       -0.06      1.14 o 
  -5   7   8        3.17        3.37      0.88 o 
  -4   7   8       10.43       10.12      1.24 o 
  -3   7   8       16.30       16.40      1.50 o 
  -2   7   8        1.33        1.56      0.63 o 
  -1   7   8       44.81       46.09      1.77 o 
   0   7   8        1.06        1.11      0.55 o 
   1   7   8        0.79        0.76      0.59 o 
   2   7   8       29.77       30.86      4.78 o 
   3   7   8       20.30       15.91      3.42 o 
   4   7   8        8.65        9.18      1.81 o 
   5   7   8       22.11       24.95      2.69 o 
   6   7   8        1.40        2.77      2.14 o 
  -6   8   8        0.53        1.21      1.05 o 
  -5   8   8        7.30        5.24      1.21 o 
  -4   8   8        3.40        4.48      1.55 o 
  -3   8   8        0.55        2.35      0.79 o 
  -2   8   8       11.18       11.16      1.15 o 
  -1   8   8        7.41        6.22      0.95 o 
   0   8   8        6.00        5.64      0.90 o 
   1   8   8        0.96        2.14      0.68 o 
   2   8   8        0.57        1.24      0.95 o 
   3   8   8        4.14        2.66      1.24 o 
   4   8   8       24.91       28.24      2.84 o 
   5   8   8        0.22        1.38      1.39 o 
  -5   9   8        0.24        1.14      1.18 o 
  -4   9   8        0.53        0.91      0.91 o 
  -3   9   8        0.12        0.03      0.59 o 
  -2   9   8        0.34        0.39      0.65 o 
  -1   9   8       12.54       13.92      1.57 o 
   0   9   8       10.22        9.80      1.29 o 
   1   9   8        0.16        0.67      0.65 o 
   2   9   8        2.78        2.36      0.81 o 
   3   9   8        0.91        0.82      1.03 o 
 -10   1   9        6.62        5.75      1.36 o 
  -9   1   9        0.17        0.75      1.13 o 
  -8   1   9        0.69        1.78      0.81 o 
  -7   1   9       23.07       20.03      1.52 o 
  -6   1   9       13.19       13.63      1.56 o 
  -5   1   9      134.15      143.90      4.16 o 
  -4   1   9       18.25       20.23      1.53 o 
  -3   1   9      137.02      144.38      3.62 o 
  -2   1   9        2.43        3.20      0.58 o 
  -1   1   9       25.93       22.74      1.17 o 
   0   1   9       56.98       55.83      1.56 o 
   1   1   9       11.55        9.67      0.75 o 
   2   1   9       56.65       43.32      2.74 o 
   3   1   9        7.82        6.76      0.70 o 
   4   1   9        9.17        6.97      0.67 o 
   5   1   9       39.07       33.92      1.64 o 
   6   1   9       30.53       24.60      1.50 o 
   7   1   9       22.53       17.97      1.43 o 
   8   1   9        3.19        3.00      1.35 o 
 -10   2   9        8.32        6.30      1.61 o 
  -9   2   9        0.46       -0.41      0.71 o 
  -8   2   9       75.56       90.70      3.40 o 
  -7   2   9       47.84       53.16      2.49 o 
  -6   2   9        0.03        1.12      0.68 o 
  -5   2   9        5.80        5.21      0.86 o 
  -4   2   9        2.33        1.52      0.56 o 
  -3   2   9        0.35        0.22      0.48 o 
  -2   2   9       88.43       87.34      2.28 o 
  -1   2   9        0.10       -0.20      0.41 o 
   0   2   9       22.13       24.57      0.77 o 
   1   2   9       89.96       81.55      2.03 o 
   2   2   9      199.29      193.83      3.46 o 
   3   2   9       19.26       22.89      1.52 o 
   4   2   9       27.89       28.20      1.26 o 
   5   2   9       12.24       11.66      1.29 o 
   6   2   9        1.52        0.67      0.63 o 
   7   2   9        1.88        1.28      0.84 o 
   8   2   9        6.49        6.10      1.17 o 
 -10   3   9        0.64       -0.20      0.87 o 
  -9   3   9        0.01       -0.33      0.70 o 
  -8   3   9      106.32      119.61      3.37 o 
  -7   3   9       86.00       92.43      2.81 o 
  -6   3   9       29.77       32.12      1.62 o 
  -5   3   9        0.42        0.51      0.49 o 
  -4   3   9      181.14      186.80      3.58 o 
  -3   3   9      131.50      143.76      2.95 o 
  -2   3   9        0.94        1.24      0.37 o 
  -1   3   9       42.57       47.08      1.35 o 
   0   3   9        6.87        7.30      0.55 o 
   1   3   9        0.70       -0.24      0.71 o 
   2   3   9       41.27       41.65      3.88 o 
   3   3   9      333.42      317.21      6.88 o 
   4   3   9      384.54      395.88      5.44 o 
   5   3   9       14.08       16.16      1.26 o 
   6   3   9        0.07       -0.32      0.62 o 
   7   3   9       37.35       38.40      3.26 o 
   8   3   9       15.11       13.28      2.10 o 
  -9   4   9        6.23        6.79      1.63 o 
  -8   4   9        2.05        1.55      1.43 o 
  -7   4   9       10.19        8.47      1.18 o 
  -6   4   9       70.69       72.12      2.97 o 
  -5   4   9        4.86        3.03      0.85 o 
  -4   4   9       52.93       53.79      2.38 o 
  -3   4   9      211.27      207.67      4.11 o 
  -2   4   9       14.29       20.75      1.41 o 
  -1   4   9        0.86        1.67      0.70 o 
   0   4   9        6.15        4.91      0.56 o 
   1   4   9       65.71       59.51      1.93 o 
   2   4   9       26.79       24.44      2.01 o 
   3   4   9      196.34      196.13      7.84 o 
   4   4   9      213.52      215.65      5.14 o 
   5   4   9       18.42       16.90      3.90 o 
   6   4   9        0.52       -0.66      1.11 o 
   7   4   9        0.54       -0.38      0.99 o 
  -9   5   9        1.30        1.01      1.01 o 
  -8   5   9       10.57       10.73      1.91 o 
  -7   5   9        3.33        5.05      1.02 o 
  -6   5   9        1.15        0.72      0.92 o 
  -5   5   9        1.95        0.86      0.69 o 
  -4   5   9        2.16        1.22      0.63 o 
  -3   5   9      107.54      110.04      3.43 o 
  -2   5   9       66.86       59.42      2.33 o 
  -1   5   9      136.08      145.74      3.91 o 
   0   5   9       43.50       37.55      1.42 o 
   1   5   9       60.93       65.48      2.18 o 
   2   5   9       67.76       72.12      3.54 o 
   3   5   9       81.68       84.11      3.26 o 
   4   5   9        4.77        6.14      2.50 o 
   5   5   9        6.94        5.81      2.31 o 
   6   5   9       45.23       56.73      3.80 o 
   7   5   9        3.39        6.46      1.75 o 
  -8   6   9        0.24       -0.39      1.06 o 
  -7   6   9        0.01        0.48      1.18 o 
  -6   6   9        4.28        3.02      0.90 o 
  -5   6   9        5.21        7.84      1.14 o 
  -4   6   9        0.48        0.72      1.12 o 
  -3   6   9       24.72       25.72      1.80 o 
  -2   6   9        7.74        7.87      1.09 o 
  -1   6   9      312.37      325.78      4.38 o 
   0   6   9        1.70        1.84      0.49 o 
   1   6   9      165.24      153.41      3.11 o 
   2   6   9        1.95        1.33      1.49 o 
   3   6   9       26.26       23.69      2.30 o 
   4   6   9       10.52       10.55      1.76 o 
   5   6   9       10.15       11.97      1.91 o 
   6   6   9        2.17        1.61      1.59 o 
  -7   7   9        0.21       -1.48      1.48 o 
  -6   7   9        3.59        4.45      3.03 o 
  -5   7   9        0.22        0.18      0.72 o 
  -4   7   9        0.00       -0.51      0.55 o 
  -3   7   9        4.40        5.40      0.92 o 
  -2   7   9        0.13       -0.51      0.83 o 
  -1   7   9        8.88        6.56      0.73 o 
   0   7   9        5.22        5.21      0.73 o 
   1   7   9       10.71       10.23      0.95 o 
   2   7   9        1.44        2.44      1.31 o 
   3   7   9        0.22        1.95      1.20 o 
   4   7   9        7.35        6.29      1.54 o 
   5   7   9       12.72       15.42      2.26 o 
  -6   8   9        0.25       -1.24      1.24 o 
  -5   8   9        1.31        2.20      1.56 o 
  -4   8   9        0.15        0.10      0.68 o 
  -3   8   9        2.24        3.41      1.75 o 
  -2   8   9        0.07        0.52      0.68 o 
  -1   8   9        2.03        3.51      0.72 o 
   0   8   9        0.62        0.20      0.54 o 
   1   8   9        1.30        1.72      0.64 o 
   2   8   9       10.59       10.82      1.37 o 
   3   8   9        0.57       -1.21      1.21 o 
   4   8   9        3.32        1.74      1.16 o 
  -4   9   9        2.55        1.03      1.56 o 
  -3   9   9        0.79        1.56      0.75 o 
  -2   9   9        1.36        0.59      0.75 o 
  -1   9   9       10.77       11.38      1.24 o 
   0   9   9        0.94        0.21      0.76 o 
   1   9   9        0.80        1.88      0.84 o 
   2   9   9       12.35       13.71      1.63 o 
 -10   0  10        3.99        4.09      2.01 o 
  -9   0  10        4.23        5.11      1.89 o 
  -8   0  10        0.00        0.44      1.17 o 
  -7   0  10       96.50       93.84      5.75 o 
  -6   0  10       19.18       17.42      2.35 o 
  -5   0  10      504.60      522.26     11.55 o 
  -4   0  10       94.83      100.81      4.79 o 
  -3   0  10        2.34        1.15      0.90 o 
  -2   0  10      419.71      407.71      8.66 o 
  -1   0  10      118.15      116.81      3.40 o 
   0   0  10      330.53      285.08      5.78 o 
   1   0  10      422.52      398.56      8.81 o 
   2   0  10       14.88       13.07      1.29 o 
   3   0  10       21.73       20.99      2.91 o 
   4   0  10      299.84      261.28      5.61 o 
   5   0  10       47.90       37.96      2.54 o 
   6   0  10       83.82       78.98      3.81 o 
   7   0  10        1.24       -0.20      0.88 o 
   8   0  10        1.90        3.25      1.28 o 
 -10   1  10       17.50       15.95      2.22 o 
  -9   1  10       33.16       39.90      3.08 o 
  -8   1  10        2.30        1.52      1.81 o 
  -7   1  10       49.85       51.43      3.03 o 
  -6   1  10       16.78       17.31      1.71 o 
  -5   1  10        6.77        5.99      1.00 o 
  -4   1  10       72.18       72.55      3.37 o 
  -3   1  10        7.17        7.05      1.30 o 
  -2   1  10       69.36       71.31      2.21 o 
  -1   1  10      161.53      154.85      3.15 o 
   0   1  10       10.87       10.90      0.78 o 
   1   1  10       80.22       72.07      1.99 o 
   2   1  10      146.66      132.81      3.07 o 
   3   1  10       10.90       11.71      0.88 o 
   4   1  10       91.30       81.18      2.39 o 
   5   1  10        0.36        0.64      0.53 o 
   6   1  10       18.48       17.78      1.59 o 
   7   1  10       10.75       11.30      1.24 o 
   8   1  10        1.03        1.65      0.86 o 
 -10   2  10       25.13       24.03      2.30 o 
  -9   2  10       15.64       16.20      2.24 o 
  -8   2  10       52.90       54.31      2.67 o 
  -7   2  10        1.01        0.35      0.86 o 
  -6   2  10        5.33        7.21      0.96 o 
  -5   2  10        9.36        8.59      1.17 o 
  -4   2  10       25.64       23.35      1.43 o 
  -3   2  10       22.72       23.10      1.34 o 
  -2   2  10       17.61       18.35      1.14 o 
  -1   2  10       74.68       71.72      2.13 o 
   0   2  10       59.75       60.48      2.25 o 
   1   2  10      735.68      727.12      6.37 o 
   2   2  10      209.65      224.74      3.95 o 
   3   2  10       91.66       79.69      2.79 o 
   4   2  10      121.01      112.94      3.00 o 
   5   2  10       64.83       65.65      2.85 o 
   6   2  10        0.05       -0.62      0.62 o 
   7   2  10        6.97        7.75      1.16 o 
   8   2  10       20.77       21.94      2.03 o 
 -10   3  10        4.31        2.03      1.79 o 
  -9   3  10        3.73        0.93      0.83 o 
  -8   3  10       46.53       48.47      2.23 o 
  -7   3  10        9.23        8.03      0.90 o 
  -6   3  10        2.37        2.51      1.02 o 
  -5   3  10       61.39       61.28      2.08 o 
  -4   3  10      134.40      135.61      3.25 o 
  -3   3  10       25.55       25.79      1.35 o 
  -2   3  10        9.84        9.33      0.79 o 
  -1   3  10        2.53        1.42      0.63 o 
   0   3  10       37.87       36.38      1.13 o 
   1   3  10      390.02      396.88      4.80 o 
   2   3  10       76.34       75.78      3.41 o 
   3   3  10      101.94      105.95      4.20 o 
   4   3  10       57.04       57.61      2.23 o 
   5   3  10        5.31        6.49      0.90 o 
   6   3  10        0.29        0.07      0.75 o 
   7   3  10        4.62        3.91      1.33 o 
  -9   4  10        0.73       -1.26      2.22 o 
  -8   4  10        0.04       -1.84      1.84 o 
  -7   4  10        0.28        0.65      0.80 o 
  -6   4  10       57.29       57.83      2.71 o 
  -5   4  10       12.33       11.83      1.41 o 
  -4   4  10      145.58      146.89      4.01 o 
  -3   4  10        8.82        7.70      0.92 o 
  -2   4  10       29.88       25.31      1.58 o 
  -1   4  10      151.01      130.33      3.52 o 
   0   4  10       63.06       58.37      1.62 o 
   1   4  10       25.57       22.54      1.50 o 
   2   4  10      134.69      136.16      4.75 o 
   3   4  10        0.79        0.88      0.79 o 
   4   4  10        0.08       -0.16      0.70 o 
   5   4  10        0.33        0.22      1.44 o 
   6   4  10        1.22        3.05      3.46 o 
   7   4  10        1.75        1.04      1.09 o 
  -9   5  10        0.09        0.36      1.37 o 
  -8   5  10        0.04        2.15      1.21 o 
  -7   5  10        1.01        1.10      0.85 o 
  -6   5  10       15.05       15.63      1.53 o 
  -5   5  10        1.95        0.40      0.71 o 
  -4   5  10        2.09        1.27      1.40 o 
  -3   5  10        8.67        5.90      1.21 o 
  -2   5  10       39.89       35.62      1.91 o 
  -1   5  10      242.43      228.72      3.72 o 
   0   5  10       39.32       40.23      1.99 o 
   1   5  10      123.06      109.97      3.23 o 
   2   5  10        6.76        6.00      1.26 o 
   3   5  10        1.85        1.10      0.90 o 
   4   5  10        0.80       -0.10      1.88 o 
   5   5  10        3.56        3.41      1.21 o 
   6   5  10       23.83       26.99      2.83 o 
  -8   6  10        0.07       -0.22      2.99 o 
  -7   6  10        0.38        0.61      0.98 o 
  -6   6  10        0.30       -0.57      0.66 o 
  -5   6  10        0.40        0.36      0.87 o 
  -4   6  10        0.02        1.01      0.70 o 
  -3   6  10        4.55        5.11      1.14 o 
  -2   6  10        2.97        1.90      0.93 o 
  -1   6  10      158.21      163.85      3.18 o 
   0   6  10       41.43       39.91      1.60 o 
   1   6  10       27.14       22.15      1.24 o 
   2   6  10        7.75        8.18      1.46 o 
   3   6  10        5.94        6.41      2.38 o 
   4   6  10       17.15       18.79      2.31 o 
   5   6  10        2.68        2.70      1.30 o 
   6   6  10        1.76       -0.57      1.34 o 
  -7   7  10        1.34        1.73      1.76 o 
  -6   7  10        0.25       -0.27      0.91 o 
  -5   7  10        1.26        2.19      1.33 o 
  -4   7  10        2.99        3.10      0.84 o 
  -3   7  10       95.54       97.82      3.69 o 
  -2   7  10       12.18        7.24      1.32 o 
  -1   7  10       33.14       31.20      1.72 o 
   0   7  10        1.51        1.68      0.47 o 
   1   7  10        0.00        0.51      1.16 o 
   2   7  10        8.23        8.58      1.23 o 
   3   7  10        0.90       -1.20      1.20 o 
   4   7  10        0.02       -0.21      3.08 o 
   5   7  10        0.67        1.38      1.60 o 
  -6   8  10        1.29        0.29      1.30 o 
  -5   8  10        0.76        0.70      1.03 o 
  -4   8  10        1.55        1.22      0.87 o 
  -3   8  10       63.18       70.38      3.29 o 
  -2   8  10       19.12       20.72      1.85 o 
  -1   8  10        0.07        0.34      0.82 o 
   0   8  10        3.15        3.03      0.61 o 
   1   8  10        6.66        7.04      1.21 o 
   2   8  10        3.85        1.15      1.24 o 
   3   8  10        5.29        4.58      2.18 o 
  -3   9  10        4.76        2.81      1.03 o 
  -2   9  10       10.59       10.57      1.45 o 
  -1   9  10        2.55        1.54      0.72 o 
   0   9  10        6.61        5.21      1.41 o 
   1   9  10        2.18        3.14      1.63 o 
 -10   1  11       21.98       23.10      2.61 o 
  -9   1  11        0.53        1.72      1.04 o 
  -8   1  11        2.50        1.97      1.00 o 
  -7   1  11       52.64       52.77      3.08 o 
  -6   1  11        4.65        3.59      2.39 o 
  -5   1  11        0.15       -0.80      1.14 o 
  -4   1  11       48.60       51.56      2.55 o 
  -3   1  11        5.89        5.93      0.77 o 
  -2   1  11        1.34        2.23      0.54 o 
  -1   1  11       64.89       58.61      2.08 o 
   0   1  11      256.41      247.37      3.64 o 
   1   1  11      113.70      109.61      2.56 o 
   2   1  11       14.92       21.80      1.37 o 
   3   1  11      100.98       90.56      3.00 o 
   4   1  11       47.95       45.55      1.88 o 
   5   1  11       20.12       14.56      1.22 o 
   6   1  11        0.55        0.09      0.91 o 
   7   1  11        2.27        2.62      1.00 o 
 -10   2  11       27.75       25.79      2.67 o 
  -9   2  11       47.89       45.77      5.57 o 
  -8   2  11        1.38        1.49      0.94 o 
  -7   2  11        1.20        1.27      1.52 o 
  -6   2  11        0.08        0.85      0.80 o 
  -5   2  11        0.39        0.09      0.60 o 
  -4   2  11       15.12       13.10      1.16 o 
  -3   2  11        5.25        5.43      0.76 o 
  -2   2  11        8.16        7.03      1.19 o 
  -1   2  11       26.77       28.47      1.46 o 
   0   2  11       97.86       98.05      2.49 o 
   1   2  11      393.31      388.09      4.93 o 
   2   2  11      593.19      583.60      9.27 o 
   3   2  11        0.23        0.59      0.73 o 
   4   2  11        2.48        2.31      0.72 o 
   5   2  11        5.61        8.29      1.25 o 
   6   2  11        3.85        4.62      0.87 o 
   7   2  11        2.14        2.62      1.05 o 
  -9   3  11        0.56        2.85      1.08 o 
  -8   3  11       28.54       26.44      2.20 o 
  -7   3  11        0.49        1.71      1.20 o 
  -6   3  11        6.06        3.93      1.19 o 
  -5   3  11       53.66       54.32      3.09 o 
  -4   3  11       72.08       68.74      3.35 o 
  -3   3  11       17.46       15.14      1.67 o 
  -2   3  11        0.27        0.93      1.57 o 
  -1   3  11        0.01        1.13      0.66 o 
   0   3  11       18.94       18.16      1.39 o 
   1   3  11       59.76       53.34      1.89 o 
   2   3  11      202.97      195.38      5.67 o 
   3   3  11        4.19        2.95      1.05 o 
   4   3  11        0.48        1.87      0.70 o 
   5   3  11       14.69       14.08      1.97 o 
   6   3  11        2.03        1.34      1.97 o 
   7   3  11        3.99        6.09      1.56 o 
  -9   4  11        1.11        2.66      2.34 o 
  -8   4  11        0.08        0.27      0.73 o 
  -7   4  11        0.09       -0.09      0.90 o 
  -6   4  11       35.57       32.92      3.28 o 
  -5   4  11       70.66       76.96      6.35 o 
  -4   4  11        8.46        7.90      0.99 o 
  -3   4  11        6.11        6.53      0.96 o 
  -2   4  11        3.73        2.08      0.93 o 
  -1   4  11       21.06       13.33      1.29 o 
   0   4  11        3.11        3.98      0.82 o 
   1   4  11       71.52       62.97      2.68 o 
   2   4  11        8.81        6.50      1.24 o 
   3   4  11       12.00       15.64      1.87 o 
   4   4  11        6.21        8.83      1.25 o 
   5   4  11       59.26       67.20      4.06 o 
   6   4  11       54.21       56.45      3.19 o 
   7   4  11        2.51        1.98      1.17 o 
  -8   5  11        0.17       -0.24      2.16 o 
  -7   5  11        1.04        0.23      0.70 o 
  -6   5  11       25.15       23.05      1.96 o 
  -5   5  11       32.33       34.57      2.23 o 
  -4   5  11        5.69        3.49      1.08 o 
  -3   5  11       11.98       12.14      1.66 o 
  -2   5  11       35.65       32.43      1.92 o 
  -1   5  11       26.33       20.77      1.59 o 
   0   5  11       18.93       16.15      1.42 o 
   1   5  11       55.01       44.85      2.53 o 
   2   5  11       25.58       26.96      2.43 o 
   3   5  11        0.38        0.40      2.71 o 
   4   5  11        6.36        5.86      1.49 o 
   5   5  11        0.13       -0.53      0.92 o 
   6   5  11        3.20        1.57      1.57 o 
  -8   6  11        0.04       -0.42      1.21 o 
  -7   6  11        1.44        1.60      1.09 o 
  -6   6  11        2.26        2.17      0.87 o 
  -5   6  11        1.45        0.54      0.92 o 
  -4   6  11        1.53        1.20      0.88 o 
  -3   6  11       79.19       83.43      4.13 o 
  -2   6  11        3.64        4.83      1.05 o 
  -1   6  11       69.72       63.02      2.91 o 
   0   6  11        8.84       11.82      1.35 o 
   1   6  11       29.40       35.16      2.21 o 
   2   6  11        0.04       -0.04      0.92 o 
   3   6  11        6.71        4.43      2.11 o 
   4   6  11       24.10       35.24      3.61 o 
   5   6  11        1.45       -0.14      1.35 o 
  -7   7  11        0.07        0.91      1.49 o 
  -6   7  11        0.76       -0.83      0.83 o 
  -5   7  11       42.81       51.63      2.92 o 
  -4   7  11        2.95        3.41      0.97 o 
  -3   7  11      132.70      140.90      5.86 o 
  -2   7  11        8.15        6.99      1.40 o 
  -1   7  11       16.28       16.76      2.11 o 
   0   7  11        0.05        0.27      0.86 o 
   1   7  11        0.07        0.20      1.24 o 
   2   7  11        6.87        6.52      1.83 o 
   3   7  11        5.02        2.58      1.16 o 
   4   7  11        1.64        2.04      1.33 o 
  -5   8  11        3.38        1.62      1.16 o 
  -4   8  11        1.74        1.34      1.48 o 
  -3   8  11        1.33        0.33      0.92 o 
  -2   8  11        1.25        0.12      0.92 o 
  -1   8  11        3.16        1.12      0.92 o 
   0   8  11        0.13       -0.25      0.76 o 
   1   8  11        0.33       -1.14      1.18 o 
   2   8  11        1.68        2.05      1.20 o 
   3   8  11       13.56       20.02      2.50 o 
 -10   0  12        1.33        0.77      1.48 o 
  -9   0  12        0.04       -0.47      1.29 o 
  -8   0  12        2.17        0.07      1.27 o 
  -7   0  12        0.60        1.91      1.45 o 
  -6   0  12        0.75        0.73      0.97 o 
  -5   0  12        0.00        1.98      1.08 o 
  -4   0  12      117.52      119.76      5.60 o 
  -3   0  12      235.93      230.43      7.40 o 
  -2   0  12      164.31      158.06      4.45 o 
  -1   0  12       72.34       68.18      2.88 o 
   0   0  12      563.34      563.33      8.17 o 
   1   0  12      203.86      188.91      6.74 o 
   2   0  12        7.28        4.95      0.92 o 
   3   0  12       60.47       50.36      2.71 o 
   4   0  12       36.51       31.91      3.75 o 
   5   0  12       18.24       16.12      1.88 o 
   6   0  12       27.87       31.37      2.68 o 
   7   0  12        0.61        1.47      1.83 o 
 -10   1  12       11.91       11.61      1.99 o 
  -9   1  12        8.97        7.22      1.47 o 
  -8   1  12        2.86        2.72      0.93 o 
  -7   1  12       17.53       16.89      1.90 o 
  -6   1  12        7.31        8.74      1.36 o 
  -5   1  12        0.18        0.43      0.72 o 
  -4   1  12       53.38       52.09      2.62 o 
  -3   1  12       91.03       92.29      2.83 o 
  -2   1  12       51.73       45.69      1.93 o 
  -1   1  12      727.37      724.88      6.57 o 
   0   1  12      408.26      416.19      4.95 o 
   1   1  12       14.44       16.29      1.26 o 
   2   1  12      236.12      202.83      4.21 o 
   3   1  12        0.89        2.12      1.49 o 
   4   1  12       28.29       25.27      2.04 o 
   5   1  12        3.97        5.61      1.07 o 
   6   1  12       12.85       10.77      1.68 o 
   7   1  12        4.45        3.96      1.72 o 
  -9   2  12       10.87        9.56      1.76 o 
  -8   2  12       13.05        9.98      1.63 o 
  -7   2  12       54.50       58.58      3.29 o 
  -6   2  12        5.66        5.74      0.97 o 
  -5   2  12       11.23       11.73      1.25 o 
  -4   2  12        9.21        6.79      0.84 o 
  -3   2  12       43.40       40.85      1.88 o 
  -2   2  12       44.16       43.74      1.88 o 
  -1   2  12      239.97      241.46      4.31 o 
   0   2  12       57.76       64.19      2.12 o 
   1   2  12       42.59       34.80      1.58 o 
   2   2  12       13.35        9.77      1.44 o 
   3   2  12       15.02       12.08      1.24 o 
   4   2  12        7.74        6.18      0.96 o 
   5   2  12       11.00       14.14      1.52 o 
   6   2  12        1.48        0.23      2.18 o 
   7   2  12       15.26       15.94      1.80 o 
  -9   3  12        2.01        1.47      0.94 o 
  -8   3  12        0.99       -1.26      1.26 o 
  -7   3  12       24.70       27.59      4.86 o 
  -6   3  12        6.18        6.92      1.43 o 
  -5   3  12        7.08        4.53      1.32 o 
  -4   3  12        0.41        0.60      0.91 o 
  -3   3  12      135.98      129.92      4.68 o 
  -2   3  12       64.01       58.34      3.14 o 
  -1   3  12       70.38       69.42      2.73 o 
   0   3  12       31.66       29.45      1.82 o 
   1   3  12        5.70        3.89      0.87 o 
   2   3  12        0.26        0.69      0.80 o 
   3   3  12       47.51       45.82      3.43 o 
   4   3  12       19.38       18.77      1.65 o 
   5   3  12        1.43        1.01      0.81 o 
   6   3  12       11.21        9.47      1.86 o 
  -9   4  12        0.34        0.56      1.26 o 
  -8   4  12        0.63        1.26      1.72 o 
  -7   4  12        1.82        2.22      1.10 o 
  -6   4  12       37.87       33.07      2.72 o 
  -5   4  12        0.42        0.53      0.86 o 
  -4   4  12       20.47       16.67      1.85 o 
  -3   4  12       49.39       43.37      2.20 o 
  -2   4  12        1.57        1.86      0.76 o 
  -1   4  12       91.78       79.22      3.00 o 
   0   4  12       15.89       14.19      1.39 o 
   1   4  12        1.53        0.49      0.90 o 
   2   4  12        0.34        0.32      0.86 o 
   3   4  12        1.76        1.85      1.03 o 
   4   4  12        0.01        0.00      0.67 o 
   5   4  12        3.03        3.16      1.21 o 
   6   4  12       13.33       12.55      2.52 o 
  -8   5  12       13.38       14.83      1.71 o 
  -7   5  12        0.48        0.36      0.73 o 
  -6   5  12       15.12       11.68      1.69 o 
  -5   5  12        1.98        1.75      1.16 o 
  -4   5  12        0.01       -0.01      1.61 o 
  -3   5  12        1.50        1.78      0.90 o 
  -2   5  12        2.37        2.63      0.77 o 
  -1   5  12        9.27        5.62      0.96 o 
   0   5  12       24.15       23.53      1.78 o 
   1   5  12        8.60        7.02      1.12 o 
   2   5  12       13.62       11.53      1.72 o 
   3   5  12        3.12        3.93      1.18 o 
   4   5  12       12.90       10.16      1.91 o 
   5   5  12        0.13        2.33      1.13 o 
  -7   6  12        0.70       -0.10      0.89 o 
  -6   6  12        5.37        4.97      1.22 o 
  -5   6  12        0.01        0.21      1.84 o 
  -4   6  12        0.65        2.26      1.02 o 
  -3   6  12       28.59       22.54      2.38 o 
  -2   6  12       25.74       21.36      2.21 o 
  -1   6  12        0.85        1.78      0.72 o 
   0   6  12        9.55        7.79      2.09 o 
   1   6  12        0.41        1.34      0.83 o 
   2   6  12        5.91        4.87      1.52 o 
   3   6  12        8.01        6.00      1.24 o 
   4   6  12        5.60        3.51      1.14 o 
   5   6  12       21.00       24.36      2.79 o 
  -6   7  12        1.49        2.61      1.71 o 
  -5   7  12        0.17        0.10      1.63 o 
  -4   7  12        4.62        7.38      1.56 o 
  -3   7  12       46.10       45.44      3.34 o 
  -2   7  12        9.58       11.12      1.79 o 
  -1   7  12       22.55       25.99      2.57 o 
   0   7  12        1.88        0.96      0.78 o 
   1   7  12        0.31        1.39      1.06 o 
   2   7  12       18.89       21.95      1.98 o 
   3   7  12        3.20        4.77      1.48 o 
  -4   8  12       11.51       13.88      3.11 o 
  -3   8  12       12.91       11.15      2.16 o 
  -2   8  12        0.00       -0.44      0.87 o 
  -1   8  12        0.90        0.33      0.95 o 
   0   8  12        2.11        3.49      1.07 o 
   1   8  12        1.71        2.36      1.72 o 
   2   8  12        1.65        3.62      1.17 o 
  -9   1  13       12.16       11.40      1.92 o 
  -8   1  13        0.20        1.72      1.12 o 
  -7   1  13        0.32       -0.95      1.17 o 
  -6   1  13        9.08        6.15      1.18 o 
  -5   1  13        0.34        0.66      1.11 o 
  -4   1  13       17.82       16.02      1.32 o 
  -3   1  13      131.08      133.90      3.55 o 
  -2   1  13      372.43      388.35      5.87 o 
  -1   1  13      304.20      298.52      4.42 o 
   0   1  13      192.72      193.43      4.24 o 
   1   1  13       40.85       40.49      2.02 o 
   2   1  13       55.07       55.20      2.33 o 
   3   1  13       19.35       16.73      1.51 o 
   4   1  13        9.75       11.80      2.28 o 
   5   1  13       23.27       23.47      2.46 o 
   6   1  13        2.38        1.92      0.92 o 
  -9   2  13        1.39        2.13      1.16 o 
  -8   2  13        0.02       -0.88      0.88 o 
  -7   2  13       17.46       18.05      1.60 o 
  -6   2  13       43.79       40.87      2.22 o 
  -5   2  13       14.11       12.16      1.20 o 
  -4   2  13        1.21        0.98      0.56 o 
  -3   2  13        0.14        0.56      0.55 o 
  -2   2  13       16.53       17.43      1.26 o 
  -1   2  13        0.95        0.04      0.83 o 
   0   2  13      188.23      175.38      3.64 o 
   1   2  13       38.28       30.96      1.83 o 
   2   2  13        6.54        4.12      1.10 o 
   3   2  13        1.65       -0.80      0.94 o 
   4   2  13        1.55        1.68      0.83 o 
   5   2  13        0.01       -0.53      0.85 o 
   6   2  13        0.09       -0.80      0.97 o 
  -9   3  13        2.35        1.08      2.71 o 
  -8   3  13        0.01        1.35      1.75 o 
  -7   3  13        1.38        1.32      0.96 o 
  -6   3  13       20.17       15.50      1.91 o 
  -5   3  13       42.71       43.75      2.98 o 
  -4   3  13        2.47        1.53      1.02 o 
  -3   3  13       27.14       21.57      2.37 o 
  -2   3  13        0.53        1.48      0.93 o 
  -1   3  13       42.05       40.74      2.20 o 
   0   3  13       81.80       74.79      2.45 o 
   1   3  13        1.89        1.49      0.79 o 
   2   3  13        1.76        2.81      1.58 o 
   3   3  13       17.10       17.02      1.96 o 
   4   3  13       12.26       11.10      1.39 o 
   5   3  13        9.55       11.34      3.00 o 
   6   3  13       38.40       40.83      3.44 o 
  -8   4  13        0.80        1.02      0.77 o 
  -7   4  13        3.74        5.49      1.44 o 
  -6   4  13        6.81        5.49      1.96 o 
  -5   4  13        3.43        2.31      0.95 o 
  -4   4  13       19.98       16.50      1.86 o 
  -3   4  13       41.81       37.08      2.88 o 
  -2   4  13        0.24        0.14      0.94 o 
  -1   4  13        1.94        1.11      0.93 o 
   0   4  13        4.89        5.98      1.04 o 
   1   4  13        3.07        2.82      1.29 o 
   2   4  13        0.73        1.36      1.53 o 
   3   4  13        5.59        7.63      2.60 o 
   4   4  13        2.77        3.03      1.02 o 
   5   4  13       24.94       25.52      2.79 o 
  -8   5  13       12.44       11.75      4.36 o 
  -7   5  13        1.12        1.20      1.04 o 
  -6   5  13        2.01        1.15      1.11 o 
  -5   5  13        1.05        2.42      1.19 o 
  -4   5  13        1.21        1.25      0.92 o 
  -3   5  13        2.72        2.91      1.15 o 
  -2   5  13        1.63        0.75      1.19 o 
  -1   5  13       19.91       20.38      1.70 o 
   0   5  13        8.07        7.89      1.18 o 
   1   5  13       16.89       17.16      1.62 o 
   2   5  13        1.89        2.03      1.11 o 
   3   5  13       45.46       62.01      3.93 o 
   4   5  13       35.15       41.69      3.41 o 
   5   5  13        0.59       -0.51      1.45 o 
  -7   6  13       18.53       22.26      3.70 o 
  -6   6  13        3.14        1.92      2.08 o 
  -5   6  13        2.16        4.31      1.41 o 
  -4   6  13        2.19        2.48      1.00 o 
  -3   6  13        0.76        1.24      0.95 o 
  -2   6  13        4.07        5.15      1.31 o 
  -1   6  13        3.04        2.43      0.83 o 
   0   6  13        5.62        5.22      1.03 o 
   1   6  13        2.44        4.26      1.39 o 
   2   6  13       12.96       15.37      3.33 o 
   3   6  13        0.10       -0.13      0.81 o 
   4   6  13       12.29       14.70      1.81 o 
  -5   7  13       32.45       28.82      2.84 o 
  -4   7  13        7.13       12.44      4.11 o 
  -3   7  13       13.69       11.46      2.60 o 
  -2   7  13        0.28        3.37      1.93 o 
  -1   7  13        3.03        1.68      1.01 o 
   0   7  13        0.26        1.40      0.90 o 
   1   7  13        2.37        5.99      2.72 o 
   2   7  13       11.54       11.82      1.93 o 
  -3   8  13        0.18        0.72      1.06 o 
  -2   8  13        2.42        6.88      1.63 o 
  -1   8  13       11.61       16.30      2.23 o 
   0   8  13        0.50        2.41      1.08 o 
  -9   0  14        0.26        3.85      2.04 o 
  -8   0  14        0.35        0.90      1.23 o 
  -7   0  14        1.97        1.52      1.47 o 
  -6   0  14        9.92        9.65      2.09 o 
  -5   0  14      136.28      146.93      6.85 o 
  -4   0  14       49.97       51.56      3.98 o 
  -3   0  14      906.78      953.30     24.02 o 
  -2   0  14      901.66      964.41     20.99 o 
  -1   0  14       60.77       61.40      4.57 o 
   0   0  14       12.09        8.22      1.29 o 
   1   0  14       32.07       34.44      3.17 o 
   2   0  14        7.36       11.10      1.52 o 
   3   0  14       58.18       68.49      5.49 o 
   4   0  14       46.15       47.72      4.92 o 
   5   0  14        8.23        4.55      1.74 o 
   6   0  14       25.51       36.91      4.67 o 
  -9   1  14        7.29        7.52      1.58 o 
  -8   1  14        1.66        2.67      1.79 o 
  -7   1  14       12.88       11.29      1.64 o 
  -6   1  14       19.48       18.53      2.11 o 
  -5   1  14       88.89       90.89      3.27 o 
  -4   1  14       11.84       11.19      1.19 o 
  -3   1  14        1.26        1.54      0.66 o 
  -2   1  14       11.58        9.88      0.95 o 
  -1   1  14       18.72       17.30      1.16 o 
   0   1  14        0.43       -0.51      0.57 o 
   1   1  14        4.12        1.72      0.96 o 
   2   1  14       11.72       12.52      1.33 o 
   3   1  14        5.69        7.71      1.52 o 
   4   1  14        1.70        1.14      1.75 o 
   5   1  14        3.79        5.14      1.15 o 
   6   1  14       21.14       23.04      2.13 o 
  -9   2  14       12.43        8.76      1.68 o 
  -8   2  14        0.72       -1.11      1.11 o 
  -7   2  14        1.37        0.94      0.85 o 
  -6   2  14        0.02       -0.03      1.03 o 
  -5   2  14       41.55       40.75      2.94 o 
  -4   2  14      105.59      109.89      4.59 o 
  -3   2  14       26.55       23.65      2.18 o 
  -2   2  14        0.13        0.02      0.77 o 
  -1   2  14        9.22        7.48      1.08 o 
   0   2  14       53.22       45.08      1.95 o 
   1   2  14        1.70        1.42      1.73 o 
   2   2  14       51.61       55.08      3.32 o 
   3   2  14       14.21       16.63      1.58 o 
   4   2  14        3.03        1.76      1.03 o 
   5   2  14        1.12       -0.02      1.13 o 
   6   2  14       28.05       33.61      4.83 o 
  -8   3  14        5.04        5.17      1.38 o 
  -7   3  14        1.24        1.50      1.16 o 
  -6   3  14        1.07        0.34      0.88 o 
  -5   3  14       11.84       10.20      4.41 o 
  -4   3  14        1.21        2.00      0.86 o 
  -3   3  14       32.99       27.59      2.41 o 
  -2   3  14       31.88       29.34      2.08 o 
  -1   3  14        3.45        3.40      0.98 o 
   0   3  14       39.64       35.01      2.17 o 
   1   3  14       20.73       18.95      2.08 o 
   2   3  14        1.88        1.29      1.17 o 
   3   3  14       21.87       24.92      2.43 o 
   4   3  14        5.49        3.84      0.97 o 
   5   3  14       12.03       12.45      1.63 o 
  -8   4  14        0.84        0.86      1.96 o 
  -7   4  14        4.27        5.31      1.42 o 
  -6   4  14        3.47        4.95      1.27 o 
  -5   4  14        1.20        1.14      0.94 o 
  -4   4  14        3.54        3.14      0.98 o 
  -3   4  14        0.34        1.21      0.75 o 
  -2   4  14       10.15       10.53      1.26 o 
  -1   4  14       27.39       24.83      1.89 o 
   0   4  14        0.38        1.09      1.09 o 
   1   4  14       11.69       12.26      2.53 o 
   2   4  14        1.18        1.56      0.93 o 
   3   4  14        0.18        1.91      2.14 o 
   4   4  14       40.78       46.92      2.44 o 
   5   4  14        0.12       -0.56      1.22 o 
  -7   5  14        0.41        0.28      0.86 o 
  -6   5  14        0.80        2.42      2.21 o 
  -5   5  14        1.13        1.99      1.04 o 
  -4   5  14        1.50        1.13      0.84 o 
  -3   5  14        1.37        1.30      2.50 o 
  -2   5  14        6.37        7.04      1.08 o 
  -1   5  14        0.53        1.70      1.38 o 
   0   5  14        0.68        0.99      0.77 o 
   1   5  14        0.17        1.71      1.18 o 
   2   5  14       13.83       17.66      2.16 o 
   3   5  14        9.57       13.92      2.07 o 
   4   5  14        4.73        4.57      3.14 o 
  -6   6  14        3.88        3.19      1.27 o 
  -5   6  14        0.07       -0.88      0.88 o 
  -4   6  14        0.10        0.51      0.88 o 
  -3   6  14        9.57        9.86      1.78 o 
  -2   6  14        4.09        5.59      1.47 o 
  -1   6  14        6.69        7.64      1.29 o 
   0   6  14        6.81        7.39      1.23 o 
   1   6  14        5.31        4.56      1.91 o 
   2   6  14        7.49       10.28      1.84 o 
   3   6  14        9.58       16.38      1.90 o 
  -4   7  14        9.25       11.58      1.95 o 
  -3   7  14        6.33        8.32      2.00 o 
  -2   7  14        2.19        3.12      1.31 o 
  -1   7  14        0.65        3.32      1.29 o 
   0   7  14        0.02        1.31      1.36 o 
   1   7  14       11.06       14.00      2.07 o 
  -8   1  15        4.10        6.39      1.38 o 
  -7   1  15        3.78        2.53      1.06 o 
  -6   1  15        7.98        8.45      1.41 o 
  -5   1  15       53.75       50.78      2.51 o 
  -4   1  15      164.18      179.92      4.54 o 
  -3   1  15       44.65       42.95      2.18 o 
  -2   1  15       43.32       43.46      1.90 o 
  -1   1  15        0.10       -0.25      0.59 o 
   0   1  15       29.17       29.95      1.87 o 
   1   1  15        0.00        0.56      0.72 o 
   2   1  15        5.66        8.18      1.20 o 
   3   1  15        3.63        4.69      1.52 o 
   4   1  15        7.94        7.22      4.48 o 
   5   1  15        9.32       11.23      1.75 o 
  -8   2  15       12.39       11.43      2.89 o 
  -7   2  15       34.24       33.44      2.97 o 
  -6   2  15        3.69        2.85      1.31 o 
  -5   2  15       68.52       67.49      3.84 o 
  -4   2  15       54.36       49.58      3.24 o 
  -3   2  15       40.86       39.67      2.86 o 
  -2   2  15        3.77        3.75      1.01 o 
  -1   2  15       15.76       16.98      1.44 o 
   0   2  15        9.81       10.37      1.05 o 
   1   2  15        6.71        4.23      1.11 o 
   2   2  15        8.81        9.86      1.58 o 
   3   2  15       44.99       51.23      2.76 o 
   4   2  15       50.27       56.62      3.84 o 
   5   2  15       19.71       22.66      2.15 o 
  -8   3  15        1.59        3.44      1.30 o 
  -7   3  15        0.12        0.73      0.91 o 
  -6   3  15       26.45       27.00      2.63 o 
  -5   3  15        6.66        5.39      1.53 o 
  -4   3  15        0.13       -0.62      0.77 o 
  -3   3  15       13.35       15.63      1.89 o 
  -2   3  15       25.84       26.13      1.97 o 
  -1   3  15       13.19       11.80      1.23 o 
   0   3  15        4.91        3.21      0.81 o 
   1   3  15        2.09        1.68      0.96 o 
   2   3  15       13.93       17.25      2.00 o 
   3   3  15        7.28        8.81      1.31 o 
   4   3  15       43.63       51.33      2.98 o 
   5   3  15        5.73        7.54      2.07 o 
  -7   4  15        0.50        1.69      0.93 o 
  -6   4  15        0.10        2.44      1.11 o 
  -5   4  15        0.36        1.13      1.46 o 
  -4   4  15        7.31        4.18      1.30 o 
  -3   4  15        3.68        1.77      0.80 o 
  -2   4  15       42.40       42.36      2.49 o 
  -1   4  15        1.77        1.05      0.69 o 
   0   4  15        0.80        1.73      0.70 o 
   1   4  15       28.10       38.72      3.09 o 
   2   4  15        3.01        4.35      1.62 o 
   3   4  15        0.52        3.90      2.60 o 
   4   4  15        5.41        7.99      1.67 o 
  -6   5  15        3.33        1.92      2.35 o 
  -5   5  15        5.96        4.11      1.18 o 
  -4   5  15        0.87        0.14      1.67 o 
  -3   5  15        0.00       -0.87      1.16 o 
  -2   5  15        0.44        0.96      0.78 o 
  -1   5  15        1.22        0.07      0.77 o 
   0   5  15        3.59        3.97      1.06 o 
   1   5  15        7.00       11.36      1.87 o 
   2   5  15        0.14       -0.75      2.08 o 
   3   5  15        0.79       -0.08      1.04 o 
  -5   6  15        2.66        0.83      0.95 o 
  -4   6  15        4.86        5.13      1.35 o 
  -3   6  15        0.31        1.38      2.12 o 
  -2   6  15        0.06        0.31      0.87 o 
  -1   6  15       12.58       18.47      1.83 o 
   0   6  15        0.17        0.57      0.88 o 
   1   6  15        4.65        4.62      2.47 o 
   2   6  15       20.19       22.05      2.63 o 
  -3   7  15        7.69       12.91      2.11 o 
  -2   7  15        2.09        3.48      1.53 o 
  -1   7  15        5.78        3.81      1.13 o 
   0   7  15       41.06       55.51      4.00 o 
  -8   0  16        8.80       10.78      2.50 o 
  -7   0  16        7.03        5.37      1.85 o 
  -6   0  16       11.71       12.31      2.36 o 
  -5   0  16       45.56       42.16      2.99 o 
  -4   0  16       26.69       26.74      2.33 o 
  -3   0  16        0.02        0.05      0.79 o 
  -2   0  16       30.03       31.44      2.40 o 
  -1   0  16        0.60        0.91      0.73 o 
   0   0  16       39.93       35.87      3.71 o 
   1   0  16        1.97        2.34      1.00 o 
   2   0  16       38.25       50.23      5.05 o 
   3   0  16        1.33        0.21      1.96 o 
   4   0  16       19.59       22.93      3.96 o 
  -8   1  16        0.11        0.23      1.54 o 
  -7   1  16       59.34       60.67      3.94 o 
  -6   1  16        2.03        1.79      0.98 o 
  -5   1  16      105.58      113.33      3.83 o 
  -4   1  16       75.78       79.42      3.12 o 
  -3   1  16        2.93        3.83      0.77 o 
  -2   1  16        1.87        3.62      0.82 o 
  -1   1  16       13.93       12.46      1.37 o 
   0   1  16       20.06       19.81      1.61 o 
   1   1  16       81.91      101.28      5.00 o 
   2   1  16        2.71        1.94      0.85 o 
   3   1  16        0.17       -0.46      1.24 o 
   4   1  16       68.27       85.92      4.89 o 
  -8   2  16        0.74        0.84      0.99 o 
  -7   2  16        6.20        7.42      1.68 o 
  -6   2  16       37.98       38.30      3.09 o 
  -5   2  16       12.06       12.37      1.85 o 
  -4   2  16       45.98       45.79      3.21 o 
  -3   2  16       11.14        7.92      1.50 o 
  -2   2  16        0.01       -0.10      0.60 o 
  -1   2  16        0.57        0.74      0.57 o 
   0   2  16       17.21       21.20      1.78 o 
   1   2  16        6.86       10.28      2.40 o 
   2   2  16       37.27       34.73      2.87 o 
   3   2  16        9.60       17.04      2.42 o 
   4   2  16        1.57        3.58      1.57 o 
  -7   3  16        2.95        2.78      1.08 o 
  -6   3  16       23.80       27.12      2.72 o 
  -5   3  16        0.39       -0.11      0.84 o 
  -4   3  16        0.57        0.38      1.66 o 
  -3   3  16        0.00       -0.35      0.95 o 
  -2   3  16       14.03       11.71      1.39 o 
  -1   3  16        0.87        2.23      0.73 o 
   0   3  16        2.00        2.05      0.81 o 
   1   3  16        2.38        2.06      1.82 o 
   2   3  16       10.33        9.69      1.71 o 
   3   3  16        0.03       -0.78      0.78 o 
   4   3  16        0.00        1.16      0.89 o 
  -7   4  16        1.12        1.52      1.04 o 
  -6   4  16        0.31       -1.11      1.11 o 
  -5   4  16        1.51        1.15      1.49 o 
  -4   4  16       19.58       19.03      2.24 o 
  -3   4  16        1.98        0.28      0.90 o 
  -2   4  16       19.05       19.82      2.36 o 
  -1   4  16       13.76       14.96      1.61 o 
   0   4  16       10.65       10.06      1.80 o 
   1   4  16        2.22        4.76      1.41 o 
   2   4  16        0.06        2.73      2.67 o 
   3   4  16        1.52        0.05      1.21 o 
  -6   5  16        0.14        0.74      1.49 o 
  -5   5  16        1.37        1.70      1.09 o 
  -4   5  16        8.89        7.61      1.67 o 
  -3   5  16       21.25       23.74      5.41 o 
  -2   5  16        0.00        0.75      1.19 o 
  -1   5  16        0.21        0.36      0.97 o 
   0   5  16        2.17        4.23      1.10 o 
   1   5  16       14.47       18.51      2.48 o 
   2   5  16       32.53       39.71      3.70 o 
  -4   6  16        1.61       -0.03      1.89 o 
  -3   6  16        5.19        8.76      2.20 o 
  -2   6  16        6.82       10.41      2.01 o 
  -1   6  16        0.15        1.30      1.55 o 
   0   6  16       18.90       21.54      2.09 o 
  -7   1  17        1.24        2.13      1.19 o 
  -6   1  17        9.88        8.01      1.54 o 
  -5   1  17        4.56        3.14      1.28 o 
  -4   1  17        0.44        1.03      0.72 o 
  -3   1  17        0.64        0.64      0.68 o 
  -2   1  17        4.19        4.00      0.87 o 
  -1   1  17        0.67       -0.24      0.84 o 
   0   1  17       21.12       20.85      1.79 o 
   1   1  17        7.97       10.21      1.73 o 
   2   1  17       59.46       63.64      4.16 o 
   3   1  17        1.94        2.05      2.31 o 
  -7   2  17       40.04       39.82      3.37 o 
  -6   2  17       36.30       35.40      3.06 o 
  -5   2  17        1.01        1.93      1.09 o 
  -4   2  17        0.24        1.84      1.04 o 
  -3   2  17        0.04        1.07      1.37 o 
  -2   2  17        2.55        2.43      1.36 o 
  -1   2  17        9.12        9.79      1.07 o 
   0   2  17        1.26        3.35      0.97 o 
   1   2  17       10.99        7.89      2.06 o 
   2   2  17       33.15       41.00      3.88 o 
   3   2  17       24.96       31.06      3.07 o 
  -6   3  17       21.31       19.67      4.60 o 
  -5   3  17        7.05        5.33      1.36 o 
  -4   3  17        0.01        1.47      1.09 o 
  -3   3  17        4.40        6.85      1.30 o 
  -2   3  17        9.82       11.58      1.29 o 
  -1   3  17       13.98       17.41      2.20 o 
   0   3  17        5.72        5.77      1.16 o 
   1   3  17        0.42        2.58      3.52 o 
   2   3  17       15.34       16.68      2.20 o 
   3   3  17       26.86       30.22      2.38 o 
  -6   4  17        0.01       -0.99      1.34 o 
  -5   4  17        6.73       11.75      1.99 o 
  -4   4  17        5.70        7.71      1.64 o 
  -3   4  17        2.84        3.84      1.14 o 
  -2   4  17        0.38       -0.84      0.84 o 
  -1   4  17        6.79       10.70      1.50 o 
   0   4  17       17.04       22.89      2.06 o 
   1   4  17        6.82        4.72      1.45 o 
   2   4  17       12.71       19.15      2.47 o 
  -4   5  17        1.47        0.77      1.73 o 
  -3   5  17        0.03        0.35      1.17 o 
  -2   5  17        2.96        6.38      1.24 o 
  -1   5  17        0.56        0.29      2.18 o 
   0   5  17        0.03       -0.33      0.87 o 
   1   5  17       14.88       16.96      2.35 o 
  -6   0  18        0.81       -0.78      1.53 o 
  -5   0  18        0.29        1.42      0.90 o 
  -4   0  18        1.25        1.63      0.95 o 
  -3   0  18        1.97        1.52      1.32 o 
  -2   0  18        1.59        2.11      0.92 o 
  -1   0  18       82.73       95.60      4.38 o 
   0   0  18      108.24      129.12      7.42 o 
   1   0  18        3.23        5.67      2.26 o 
   2   0  18       63.88       88.23      7.18 o 
   3   0  18        2.43        4.37      2.32 o 
  -6   1  18        0.06       -0.87      0.99 o 
  -5   1  18        0.51        0.74      0.73 o 
  -4   1  18        9.64        8.35      1.32 o 
  -3   1  18        0.95        0.67      0.76 o 
  -2   1  18       18.29       18.99      1.75 o 
  -1   1  18        6.56        8.01      1.20 o 
   0   1  18        0.27        1.48      2.64 o 
   1   1  18        0.12       -0.24      1.22 o 
   2   1  18        0.41       -1.22      1.22 o 
  -6   2  18       10.96        9.75      1.70 o 
  -5   2  18        3.06        2.05      1.59 o 
  -4   2  18       10.93       15.34      2.06 o 
  -3   2  18        8.66        9.56      1.50 o 
  -2   2  18        6.14        7.58      1.39 o 
  -1   2  18        1.68        2.08      0.78 o 
   0   2  18       10.06        7.12      1.52 o 
   1   2  18       10.55       11.30      1.93 o 
   2   2  18       16.23       21.65      2.67 o 
  -5   3  18        1.39        0.12      1.32 o 
  -4   3  18        0.17       -1.07      2.57 o 
  -3   3  18        7.87       10.59      1.28 o 
  -2   3  18       27.32       30.30      2.00 o 
  -1   3  18       12.82       16.02      1.78 o 
   0   3  18        1.15        2.70      1.31 o 
   1   3  18        3.14        2.45      1.24 o 
  -4   4  18        0.72        0.21      1.75 o 
  -3   4  18        0.55       -0.94      1.82 o 
  -2   4  18        0.08       -0.65      1.06 o 
  -1   4  18        6.74        8.91      1.75 o 
   0   4  18       12.05       12.25      1.98 o 
  -5   1  19        0.18        0.10      1.36 o 
  -4   1  19        0.61        0.38      0.78 o 
  -3   1  19       13.94       13.14      1.54 o 
  -2   1  19       26.14       27.04      2.12 o 
  -1   1  19        3.93        2.57      0.89 o 
   0   1  19       32.23       39.42      3.25 o 
   1   1  19        0.38        1.13      1.50 o 
  -5   2  19        1.33        1.81      1.17 o 
  -4   2  19        0.35        0.66      0.82 o 
  -3   2  19        6.37        5.89      1.16 o 
  -2   2  19       12.51       12.38      1.32 o 
  -1   2  19        0.23        0.86      1.48 o 
   0   2  19       11.35       11.72      2.05 o 
   1   2  19        6.93        6.16      2.71 o 
  -4   3  19        0.97        2.27      0.99 o 
  -3   3  19        2.11        2.39      1.25 o 
  -2   3  19        1.25        0.32      1.00 o 
  -1   3  19        5.70        5.10      1.17 o 
   0   3  19       19.28       26.24      3.85 o 
  -3   0  20       16.04       15.69      3.10 o 
  -2   0  20       12.59        8.37      2.31 o 
  -1   0  20        0.07       -0.87      1.34 o 
  -3   1  20        3.98        3.93      1.19 o 
  -2   1  20       16.51       15.96      1.74 o 
                                                 
